# Supplementary material for: Genome-Wide Analysis of Coding and Long Non-Coding RNAs Involved in Cuticular Wax Biosynthesis in Cabbage (Brassica oleracea L. var. capitata)
Source: Int J Mol Sci. 2019 Jun 10;20(11):2820. doi: 10.3390/ijms20112820 (PMC6600401; doi:10.3390/ijms20112820)
Supplement: Supplementary file 1 [file ijms-20-02820-s001.zip]

Archive with 18 entries (16 files):
- ijms-505007 supplementary/
- ijms-505007 supplementary/Supplementary Files/
- ijms-505007 supplementary/Supplementary Files/Figure S1. Investigation of methylation level of the Bol018504 gene in nwgl vs. wild-type (WT) plant..pdf
- ijms-505007 supplementary/Supplementary Files/Table S1. The gene information in fine mapping region..pdf
- ijms-505007 supplementary/Supplementary Files/Table S10. The trans-regulated target genes of differentially expressed lncRNAs between nwgl and wild-type samples..pdf
- ijms-505007 supplementary/Supplementary Files/Table S11. The significant GO terms for cis-regulated target genes of differentially expressed lncRNAs between nwgl and wild-type samples..pdf
- ijms-505007 supplementary/Supplementary Files/Table S12. Functional enrichment analysis for cis-regulated target genes of differentially expressed lncRNAs bwtween nwgl and wild-type samples based on KEGG metabolic pathways..pdf
- ijms-505007 supplementary/Supplementary Files/Table S13. Differential expressed lncRNAs in nwgl vs. wild-type samples and their target genes that have a correlation coefficientú╛0.8..xlsx
- ijms-505007 supplementary/Supplementary Files/Table S14. List of primers used in this study..pdf
- ijms-505007 supplementary/Supplementary Files/Table S2. DEGs in nwgl vs. wild-type samples..xlsx
- ijms-505007 supplementary/Supplementary Files/Table S3. GO enrichment analysis for down-regulated genes in plants exhibiting nwgl phenotype..pdf
- ijms-505007 supplementary/Supplementary Files/Table S4. GO enrichment analysis for up-regulated genes in plants exhibiting nwgl phenotype..pdf
- ijms-505007 supplementary/Supplementary Files/Table S5. Functional enrichment analysis of down-regulated genes in plants exhibiting nwgl phenotype based on KEGG metabolic pathways..pdf
- ijms-505007 supplementary/Supplementary Files/Table S6. Functional enrichment analysis of up-regulated genes in plants exhibiting nwgl phenotype based on KEGG metabolic pathways..pdf
- ijms-505007 supplementary/Supplementary Files/Table S7. LncRNAs identified in cabbage..xlsx
- ijms-505007 supplementary/Supplementary Files/Table S8. Significantly differentially expressed lncRNA in nwgl vs. wild-type samples..xlsx
- ijms-505007 supplementary/Supplementary Files/Table S9. The cis-regulated target genes of differentially expressed lncRNAs between nwgl and wild-type samples..pdf
- ijms-505007 supplementary/Supplementary Files/~$ble S8 The cis-regulated target genes of differentially expressed lncRNAs between nwgl mutant and wild-type..docx
