# Supplementary material for: Genome-Wide Analysis of Coding and Long Non-Coding RNAs Involved in Cuticular Wax Biosynthesis in Cabbage (Brassica oleracea L. var. capitata)
Source: Int J Mol Sci. 2019 Jun 10;20(11):2820. doi: 10.3390/ijms20112820 (PMC6600401; doi:10.3390/ijms20112820)
Supplement: Supplementary file 1 [file ijms-20-02820-s001.zip › ijms-505007 supplementary/Supplementary Files/Table S13. Differential expressed lncRNAs in nwgl vs. wild-type samples and their target genes that have a correlation coefficientú╛0.8..xlsx]

## Sheet: Positive correlation
Table S13.Differential expressed lncRNAs in nwgl vs wild-type samples and their target genes that have a correlation coefficient＞0.8.
LncRNA ID	Target gene ID	Spearman Correlation Coefficient
MSTRG.31824.4	Bol004912	1
MSTRG.79413.3	Bol019349	1
MSTRG.79413.5	Bol019349	1
MSTRG.83634.13	Bol016852	0.954864
MSTRG.66579.3	Bol042162	0.942857
MSTRG.22347.2	Bol025643	0.942857
MSTRG.22347.2	Bol025649	0.942857
MSTRG.17989.1	Bol016440	0.942857
MSTRG.42696.7	Bol022242	0.941124
MSTRG.84276.1	Bol035740	0.941124
MSTRG.86147.2	Bol043547	0.941124
MSTRG.86147.2	Bol043548	0.941124
MSTRG.86147.2	Bol043553	0.941124
MSTRG.86147.2	Bol043555	0.941124
MSTRG.86575.1	Bol043761	0.941124
MSTRG.86575.1	Bol043764	0.941124
MSTRG.79413.4	Bol019351	0.941124
MSTRG.60301.1	Bol041793	0.941124
MSTRG.82076.6	Bol030267	0.941124
MSTRG.72750.2	Bol008681	0.941124
MSTRG.16044.1	Bol014855	0.941124
MSTRG.85996.4	Bol043468	0.941124
MSTRG.64884.1	Bol017053	0.941124
MSTRG.81399.16	Bol007241	0.941124
MSTRG.14550.1	Bol016569	0.941124
MSTRG.85996.6	Bol043468	0.941124
MSTRG.79974.1	Bol018942	0.941124
MSTRG.81399.5	Bol007241	0.941124
MSTRG.6741.1	Bol018784	0.941124
MSTRG.79413.4	Bol019349	0.935484
MSTRG.79437.1	Bol019349	0.935484
MSTRG.64296.2	Bol043143	0.935484
MSTRG.79974.1	Bol018934	0.935484
MSTRG.64296.2	Bol043146	0.898027
MSTRG.85996.5	Bol043474	0.898027
MSTRG.66579.3	Bol042168	0.885714
MSTRG.2111.1	Bol028372	0.885714
MSTRG.17989.1	Bol016431	0.885714
MSTRG.17989.1	Bol016452	0.885714
MSTRG.12596.3	Bol034895	0.885714
MSTRG.84276.6	Bol035739	0.880406
MSTRG.84276.6	Bol035740	0.880406
MSTRG.84276.6	Bol035747	0.880406
MSTRG.67492.6	Bol033830	0.880406
MSTRG.78339.1	Bol032206	0.880406
MSTRG.57462.1	Bol012395	0.880406
MSTRG.37172.1	Bol006754	0.880406
MSTRG.31824.4	Bol004910	0.880406
MSTRG.31824.4	Bol004928	0.880406
MSTRG.35834.2	Bol027434	0.880406
MSTRG.35834.2	Bol027449	0.880406
MSTRG.35834.2	Bol027456	0.880406
MSTRG.85996.3	Bol043468	0.880406
MSTRG.79413.3	Bol019351	0.880406
MSTRG.79413.5	Bol019351	0.880406
MSTRG.83911.14	Bol017270	0.880406
MSTRG.31824.2	Bol004925	0.880406
MSTRG.82076.6	Bol030262	0.880406
MSTRG.79413.1	Bol019351	0.880406
MSTRG.15679.1	Bol022781	0.880406
MSTRG.26591.1	Bol041400	0.880406
MSTRG.82076.5	Bol030267	0.880406
MSTRG.64884.1	Bol017062	0.880406
MSTRG.83647.9	Bol016849	0.880406
MSTRG.6596.2	Bol023245	0.880406
MSTRG.82076.4	Bol030262	0.880406
MSTRG.31824.3	Bol004928	0.880406
MSTRG.14550.1	Bol016564	0.880406
MSTRG.47429.1	Bol005905	0.880406
MSTRG.47429.1	Bol005906	0.880406
MSTRG.76018.3	Bol044773	0.880406
MSTRG.48667.1	Bol026082	0.880406
MSTRG.48667.1	Bol027745	0.880406
MSTRG.48667.1	Bol027756	0.880406
MSTRG.85996.2	Bol043454	0.840668
MSTRG.74022.1	Bol025138	0.840668
MSTRG.31824.4	Bol004918	0.831656
MSTRG.26591.1	Bol041398	0.831656
MSTRG.79055.1	Bol036169	0.828571
MSTRG.1896.1	Bol009383	0.828571
MSTRG.31824.4	Bol004927	0.826184
MSTRG.85996.3	Bol043474	0.826184
MSTRG.85996.4	Bol043457	0.826184
MSTRG.85996.6	Bol043457	0.826184
MSTRG.81531.2	Bol035250	0.819689
MSTRG.78518.1	Bol032344	0.819689
MSTRG.85996.1	Bol043454	0.819689
MSTRG.79413.2	Bol019355	0.819689
MSTRG.79413.3	Bol019340	0.819689
MSTRG.79413.5	Bol019340	0.819689
MSTRG.81713.9	Bol029386	0.819689
MSTRG.64884.1	Bol017052	0.819689
MSTRG.64945.1	Bol010838	0.819689
MSTRG.41422.1	Bol038004	0.819689
MSTRG.6596.2	Bol023247	0.819689
MSTRG.36277.3	Bol044179	0.819689
MSTRG.76018.3	Bol045845	0.819689
MSTRG.48667.1	Bol027754	0.819689
MSTRG.85996.2	Bol043462	0.811679
MSTRG.85996.2	Bol043466	0.811679
MSTRG.13352.2	Bol039237	0.811679
MSTRG.59880.4	Bol031852	0.811679
MSTRG.79315.2	Bol019303	0.806452
MSTRG.73820.3	Bol025081	0.806452
MSTRG.64296.2	Bol043142	0.806452
MSTRG.73820.4	Bol025081	0.806452
MSTRG.83911.14	Bol017271	0.806452
MSTRG.79413.1	Bol019349	0.806452
MSTRG.47267.1	Bol009317	0.806452
MSTRG.31824.3	Bol004912	0.806452
MSTRG.31824.3	Bol004918	0.800853

## Sheet: Negative correlation
Table S13.Differential expressed lncRNAs in nwgl vs. wild-type samples and their target genes that have a correlation coefficient＞0.8.
LncRNA ID	Target gene ID	Spearman Correlation Coefficient
MSTRG.84152.1	Bol035703	-0.942857
MSTRG.72772.1	Bol008663	-0.942857
MSTRG.84276.1	Bol035735	-0.941124
MSTRG.67492.6	Bol033821	-0.941124
MSTRG.67492.6	Bol033829	-0.941124
MSTRG.86147.2	Bol043558	-0.941124
MSTRG.78339.1	Bol032237	-0.941124
MSTRG.64296.1	Bol043143	-0.941124
MSTRG.35834.2	Bol027436	-0.941124
MSTRG.34430.3	Bol014493	-0.941124
MSTRG.73820.3	Bol025062	-0.941124
MSTRG.85996.3	Bol043461	-0.941124
MSTRG.85996.3	Bol043473	-0.941124
MSTRG.73820.4	Bol025062	-0.941124
MSTRG.41437.1	Bol038015	-0.941124
MSTRG.72680.4	Bol008701	-0.941124
MSTRG.83634.9	Bol016849	-0.941124
MSTRG.64884.1	Bol017045	-0.941124
MSTRG.85996.5	Bol043464	-0.941124
MSTRG.31824.3	Bol004913	-0.941124
MSTRG.6244.5	Bol028738	-0.941124
MSTRG.6244.5	Bol028742	-0.941124
MSTRG.38819.7	Bol037785	-0.941124
MSTRG.85727.9	Bol030336	-0.941124
MSTRG.67492.6	Bol033819	-0.935484
MSTRG.64884.1	Bol017060	-0.89326
MSTRG.66579.3	Bol042153	-0.885714
MSTRG.1896.1	Bol009370	-0.885714
MSTRG.84276.6	Bol035735	-0.880406
MSTRG.86575.1	Bol043768	-0.880406
MSTRG.7109.1	Bol030989	-0.880406
MSTRG.5278.12	Bol036586	-0.880406
MSTRG.5278.12	Bol036591	-0.880406
MSTRG.79437.1	Bol019350	-0.880406
MSTRG.17244.1	Bol033153	-0.880406
MSTRG.83385.4	Bol012171	-0.880406
MSTRG.83385.4	Bol012178	-0.880406
MSTRG.83385.4	Bol012179	-0.880406
MSTRG.64296.2	Bol022273	-0.880406
MSTRG.85996.3	Bol043464	-0.880406
MSTRG.84276.2	Bol035739	-0.880406
MSTRG.84276.2	Bol035747	-0.880406
MSTRG.24648.2	Bol042450	-0.880406
MSTRG.81809.5	Bol029398	-0.880406
MSTRG.41437.1	Bol038016	-0.880406
MSTRG.31824.2	Bol004913	-0.880406
MSTRG.16553.2	Bol020063	-0.880406
MSTRG.72750.2	Bol008689	-0.880406
MSTRG.15679.1	Bol022776	-0.880406
MSTRG.16044.1	Bol014851	-0.880406
MSTRG.85996.4	Bol043461	-0.880406
MSTRG.85996.4	Bol043473	-0.880406
MSTRG.85996.5	Bol043461	-0.880406
MSTRG.85996.5	Bol043473	-0.880406
MSTRG.34912.2	Bol045760	-0.880406
MSTRG.82076.4	Bol028016	-0.880406
MSTRG.83634.10	Bol016849	-0.880406
MSTRG.85727.9	Bol030341	-0.880406
MSTRG.85996.6	Bol043461	-0.880406
MSTRG.85996.6	Bol043473	-0.880406
MSTRG.36277.3	Bol044176	-0.880406
MSTRG.6244.7	Bol028738	-0.880406
MSTRG.6244.7	Bol028742	-0.880406
MSTRG.49534.1	Bol032937	-0.880406
MSTRG.48667.1	Bol026090	-0.880406
MSTRG.48667.1	Bol027744	-0.880406
MSTRG.6741.1	Bol018791	-0.880406
MSTRG.79413.4	Bol019356	-0.870968
MSTRG.79437.1	Bol019356	-0.870968
MSTRG.79413.3	Bol019356	-0.870968
MSTRG.79413.5	Bol019356	-0.870968
MSTRG.79413.1	Bol019356	-0.870968
MSTRG.38819.7	Bol037772	-0.870968
MSTRG.85475.2	Bol030414	-0.870968
MSTRG.80871.2	Bol012098	-0.869657
MSTRG.74022.1	Bol025153	-0.857493
MSTRG.20145.1	Bol028010	-0.840668
MSTRG.20145.1	Bol028020	-0.840668
MSTRG.74022.1	Bol025167	-0.840668
MSTRG.6741.1	Bol018789	-0.831656
MSTRG.85996.1	Bol043474	-0.826184
MSTRG.49742.1	Bol032862	-0.826184
MSTRG.84276.1	Bol035737	-0.819689
MSTRG.79315.2	Bol019316	-0.819689
MSTRG.4233.1	Bol032791	-0.819689
MSTRG.24730.2	Bol042476	-0.819689
MSTRG.31824.2	Bol004914	-0.819689
MSTRG.16553.2	Bol020050	-0.819689
MSTRG.15679.1	Bol020104	-0.819689
MSTRG.64884.1	Bol017046	-0.819689
MSTRG.15660.1	Bol022777	-0.819689
MSTRG.85475.2	Bol030415	-0.819689
MSTRG.81531.2	Bol035248	-0.806452
MSTRG.56081.4	Bol044965	-0.806452
MSTRG.36277.3	Bol044168	-0.800853
