# Supplementary material for: Genome-Wide Analysis of Coding and Long Non-Coding RNAs Involved in Cuticular Wax Biosynthesis in Cabbage (Brassica oleracea L. var. capitata)
Source: Int J Mol Sci. 2019 Jun 10;20(11):2820. doi: 10.3390/ijms20112820 (PMC6600401; doi:10.3390/ijms20112820)
Supplement: Supplementary file 1 [file ijms-20-02820-s001.zip › ijms-505007 supplementary/Supplementary Files/Table S2. DEGs in nwgl vs. wild-type samples..xlsx]

## Sheet: Sheet1
Table S2. DEGs in nwgl vs. wild-type samples.
Gene ID	FDR	log2 fold change	Regulation
Bol004475	0.000802368	6.45013	up
Bol004476	0.000154028	4.07897	up
Bol004626	0.00123172	3.67811	up
Bol004639	0.014796	2.03208	up
Bol004643	0.0113224	2.87194	up
Bol004659	9.75e-12	Inf	up
Bol004772	0.00240176	4.24123	up
Bol004834	0.000736499	3.10077	up
Bol004903	0.0217728	2.70648	up
Bol004925	0.000668894	2.30993	up
Bol004978	0.00693648	2.06449	up
Bol004999	0.000637379	2.35336	up
Bol005041	0.00297291	2.94514	up
Bol005121	0.0341729	4.39091	up
Bol005163	0.000886651	2.28781	up
Bol005200	1.97e-14	Inf	up
Bol005255	0.000145547	6.03465	up
Bol005430	0.0340177	2.08391	up
Bol005435	0.0380275	1.57133	up
Bol005502	1.12e-10	Inf	up
Bol005730	0.000142289	2.33443	up
Bol005796	0.00227406	3.63638	up
Bol005862	0.00501177	2.15566	up
Bol005881	0.00228575	5.26572	up
Bol005901	0.00449897	5.46225	up
Bol005944	0.0312409	2.65332	up
Bol006034	0.0363888	4.59712	up
Bol006046	0.0337568	3.58631	up
Bol006350	0.00109992	3.10499	up
Bol006366	0.000246867	4.06178	up
Bol006385	2.79e-05	3.7385	up
Bol006523	0.00444048	5.46013	up
Bol006551	0.0461851	4.31808	up
Bol006572	7.58e-09	3.91782	up
Bol006660	0.0269928	2.07476	up
Bol006722	0.0253586	2.03047	up
Bol006742	0.0204647	1.86938	up
Bol006777	0.0249048	1.97259	up
Bol006808	1.69e-17	5.7022	up
Bol006934	0.0365594	4.43274	up
Bol007030	0.047974	8.94519	up
Bol007144	1.04e-08	4.99795	up
Bol007273	0.000350549	3.37329	up
Bol007578	0.0100368	1.89706	up
Bol007604	2.45e-05	2.85207	up
Bol007885	0.000295837	3.68464	up
Bol007889	0.00765664	2.44981	up
Bol007893	5.51e-11	4.50146	up
Bol007927	2.67e-06	9.6009	up
Bol007953	0.000645726	2.82252	up
Bol007963	0.00272403	6.25441	up
Bol007989	0.038908	2.49165	up
Bol008104	0.0118863	2.57241	up
Bol008219	0.00019596	3.42545	up
Bol008239	0.00010063	2.68195	up
Bol008406	1.74e-05	2.84006	up
Bol008407	0.00230403	2.13995	up
Bol008445	0.00343006	2.53479	up
Bol008452	9.77e-10	4.21994	up
Bol008515	0.018513	2.07447	up
Bol008566	0.000766614	3.52806	up
Bol008606	0.0216794	2.48359	up
Bol008724	0.025227	4.15542	up
Bol008793	0.000373077	2.40508	up
Bol008888	0.00187165	2.88797	up
Bol009127	0.0171269	3.35949	up
Bol009129	0.0063	4.03245	up
Bol009159	0.000771017	2.48169	up
Bol009602	0.0341659	1.58979	up
Bol009609	2.76e-07	5.21343	up
Bol009729	0.00422732	5.89397	up
Bol009772	0.046308	1.55869	up
Bol009832	1.83e-05	5.13307	up
Bol009862	0.000235223	3.13372	up
Bol009906	0.000373077	2.47061	up
Bol009955	4.83e-05	Inf	up
Bol010012	0.00116037	2.59527	up
Bol010293	7.19e-08	3.92356	up
Bol010303	0.000119156	3.14549	up
Bol010352	1.04e-06	3.52322	up
Bol010421	0.0239971	2.07844	up
Bol010440	0.0212021	1.66286	up
Bol010469	0.0173071	2.39933	up
Bol010655	3.75e-18	6.28801	up
Bol010697	2.63e-17	8.47168	up
Bol010720	0.00821612	2.83127	up
Bol010724	0.0225028	1.72198	up
Bol010760	9.77e-06	6.19842	up
Bol011019	0.0481231	3.69398	up
Bol011052	0.0374891	4.47976	up
Bol011065	0.00014295	6.16414	up
Bol011129	0.000686999	2.29923	up
Bol011164	2.51e-06	3.21643	up
Bol011209	1.06e-06	4.67834	up
Bol011419	0.0360975	3.1598	up
Bol011433	6.49e-06	5.20333	up
Bol011468	0.0200445	1.83938	up
Bol011693	0.0464028	1.82963	up
Bol011702	0.000110743	4.56027	up
Bol011715	0.0278188	1.94639	up
Bol011719	0.00309389	3.35951	up
Bol011756	0.00765664	3.23035	up
Bol011769	5.23e-11	4.99426	up
Bol011787	0.00330648	3.10682	up
Bol011992	0.00714442	Inf	up
Bol012049	4.45e-06	6.86624	up
Bol012065	5.54e-33	9.47406	up
Bol012069	1.86e-31	9.2426	up
Bol012071	0.000398437	3.16487	up
Bol012159	6.33e-06	4.9081	up
Bol012179	0.00600551	1.91794	up
Bol012209	0.0232467	3.76608	up
Bol012237	0.000120928	4.28165	up
Bol012280	0.0162693	2.22672	up
Bol012314	0.00414129	2.55629	up
Bol012362	0.000168209	3.95131	up
Bol012474	0.000185484	2.67045	up
Bol012502	5.93e-05	7.63691	up
Bol012758	0.0009735	5.49399	up
Bol012783	4.9e-08	5.45803	up
Bol012981	0.00346956	2.10432	up
Bol013064	0.00900197	2.84674	up
Bol013163	1.19e-05	3.18139	up
Bol013193	9.62e-05	4.303	up
Bol013198	0.000316767	2.62671	up
Bol013221	0.0384324	4.57826	up
Bol013321	0.0101359	2.51739	up
Bol013378	0.0124971	2.13333	up
Bol013493	0.0170397	1.66703	up
Bol013544	2.57e-08	9.77521	up
Bol013571	0.010948	2.4867	up
Bol013645	0.0138018	2.84416	up
Bol013718	0.000640692	2.68762	up
Bol013722	0.000197417	7.60241	up
Bol013748	0.0312388	1.68099	up
Bol013906	0.0162946	3.1762	up
Bol014175	6.27e-06	2.8343	up
Bol014185	2.99e-05	5.55415	up
Bol014189	0.00942907	2.77831	up
Bol014220	0.00298962	4.94639	up
Bol014260	3.91e-07	4.78463	up
Bol014265	1.35e-07	3.70382	up
Bol014338	6.84e-05	3.90945	up
Bol014472	0.00691988	4.71203	up
Bol014493	0.00285038	2.9052	up
Bol014692	0.000414487	2.44067	up
Bol014717	0.00785877	1.95171	up
Bol014735	2.33e-07	4.35537	up
Bol014766	0.0487065	1.46954	up
Bol014946	0.0126599	1.79796	up
Bol014956	1.4e-07	6.64376	up
Bol014957	1.27e-11	5.59717	up
Bol014963	0.000485414	2.30862	up
Bol014966	0.0194268	7.70302	up
Bol014982	1.33e-07	Inf	up
Bol015030	0.0224928	1.98327	up
Bol015031	0.0461851	3.09672	up
Bol015049	6.2e-05	3.75574	up
Bol015055	0.0156402	2.55636	up
Bol015060	0.0397322	1.54788	up
Bol015128	0.042014	1.89057	up
Bol015287	8.3e-07	4.78049	up
Bol015389	4.38e-07	4.16504	up
Bol015400	0.0301793	2.1226	up
Bol015450	4.16e-09	5.71277	up
Bol015780	0.0366661	1.6338	up
Bol015803	1.19e-05	3.01183	up
Bol015846	0.00555874	3.21805	up
Bol015853	3.96e-07	3.18277	up
Bol015876	0.0110269	2.82618	up
Bol015885	0.0298073	1.62441	up
Bol015902	0.000119156	7.76162	up
Bol015908	0.00359938	6.95504	up
Bol015928	0.0113754	1.93626	up
Bol015932	0.00298157	2.45091	up
Bol016072	0.000165617	3.237	up
Bol016114	0.0006608	2.98032	up
Bol016153	0.000492997	4.12816	up
Bol016156	0.00107703	2.37916	up
Bol016173	0.0103021	2.56138	up
Bol016256	0.000965682	4.91537	up
Bol016452	0.0383647	1.74245	up
Bol016550	0.000549475	3.06801	up
Bol016840	0.0114232	2.13068	up
Bol016889	0.0414025	3.46903	up
Bol016912	3.19e-13	8.38855	up
Bol016913	0.000120043	3.56532	up
Bol016918	5.14e-17	10.449	up
Bol016921	7.07e-18	6.0705	up
Bol016927	1.63e-13	7.08799	up
Bol016932	1.36e-11	Inf	up
Bol016949	8.74e-12	8.0206	up
Bol016952	4.4e-06	3.80405	up
Bol017004	0.0271297	1.70411	up
Bol017027	0.00160547	4.27429	up
Bol017059	1.52e-05	3.93756	up
Bol017060	2.48e-10	4.77304	up
Bol017061	1.28e-05	Inf	up
Bol017130	0.0124345	2.52453	up
Bol017211	0.0412319	1.63432	up
Bol017312	8.69e-31	10.8575	up
Bol017341	6.52e-05	3.90974	up
Bol017351	0.00927692	3.00894	up
Bol017448	0.000689899	2.78689	up
Bol017463	0.00106298	7.05949	up
Bol017580	9.54e-07	4.73729	up
Bol017645	0.0312775	1.68437	up
Bol017649	0.0317657	3.74067	up
Bol017688	2.62e-08	4.24108	up
Bol017700	0.000426603	2.39943	up
Bol017795	0.00441992	2.77999	up
Bol017904	0.00280818	2.85171	up
Bol017960	1.65e-05	2.97983	up
Bol017985	0.0275935	1.79134	up
Bol018035	0.00263904	2.21567	up
Bol018056	0.0371425	1.53829	up
Bol018113	0.00752375	2.75785	up
Bol018114	0.0365845	4.47831	up
Bol018153	0.0132915	3.1963	up
Bol018619	9.74e-07	3.09391	up
Bol018630	0.00145615	3.10649	up
Bol018680	0.0367184	2.75971	up
Bol018700	2.67e-05	3.81768	up
Bol018707	0.000372747	3.08953	up
Bol018768	0.00843365	1.91858	up
Bol018791	0.0269946	2.17128	up
Bol018866	0.000533428	2.36148	up
Bol018873	1.06e-08	Inf	up
Bol018890	0.0170397	4.14503	up
Bol018893	0.0138965	2.77954	up
Bol018898	0.00322881	2.02842	up
Bol018899	0.00668263	2.28745	up
Bol018909	4.44e-32	10.2128	up
Bol018942	9.48e-05	2.67999	up
Bol019224	0.0145889	1.9683	up
Bol019251	0.000575034	3.53006	up
Bol019259	1.9e-21	7.01055	up
Bol019283	4.83e-05	2.78525	up
Bol019294	4.48e-06	3.94062	up
Bol019305	0.0353866	1.67028	up
Bol019400	0.0321873	4.42226	up
Bol019403	0.000488319	2.43301	up
Bol019447	4.73e-05	3.68414	up
Bol019596	0.0279024	1.651	up
Bol019675	0.00749056	2.89001	up
Bol019687	0.0101176	4.48452	up
Bol019727	0.0135849	1.97687	up
Bol019740	8.74e-07	4.85897	up
Bol019771	0.0430548	1.68781	up
Bol019786	1.05e-07	5.98373	up
Bol019795	0.0192526	1.79691	up
Bol019811	8.24e-05	4.25942	up
Bol019827	1.32e-05	4.47699	up
Bol019892	2.51e-07	3.45475	up
Bol020026	0.000162447	2.58061	up
Bol020057	0.0456205	2.90529	up
Bol020079	0.0353866	1.54565	up
Bol020093	0.0020024	5.09408	up
Bol020094	1.74e-11	Inf	up
Bol020130	0.0306219	1.63006	up
Bol020146	6.91e-07	4.82195	up
Bol020162	0.0201486	3.35605	up
Bol020346	0.000174708	2.77082	up
Bol020355	1.33e-08	3.76672	up
Bol020382	5.25e-13	8.20802	up
Bol020446	0.00230309	2.37944	up
Bol020453	0.0499736	5.58386	up
Bol020464	0.000434364	3.59634	up
Bol020474	0.00239129	4.10774	up
Bol020545	0.00330514	2.36294	up
Bol020577	0.032467	2.16102	up
Bol020596	0.0429827	2.37331	up
Bol020664	0.00424603	2.44871	up
Bol020813	0.00346086	1.91663	up
Bol020937	0.017602	3.26767	up
Bol021221	3.55e-08	4.9972	up
Bol021333	3.36e-06	3.2429	up
Bol021361	1.73e-16	10.0442	up
Bol021363	0.0103021	3.23268	up
Bol021408	4.62e-09	6.81522	up
Bol021464	0.00265808	2.31667	up
Bol021481	0.000602162	3.55743	up
Bol021492	0.0266117	3.41549	up
Bol021567	0.0173071	2.69747	up
Bol021576	9.93e-05	5.86138	up
Bol021589	0.00351012	2.95986	up
Bol021790	0.0165797	1.80751	up
Bol021813	0.0475287	1.50238	up
Bol021880	0.0136991	2.06382	up
Bol021932	0.00200933	2.11685	up
Bol022070	0.0279351	1.6384	up
Bol022084	0.0111542	2.26491	up
Bol022087	0.0338005	2.48062	up
Bol022295	7.32e-11	5.2737	up
Bol022316	3.22e-13	8.31355	up
Bol022317	3.02e-08	5.60538	up
Bol022318	6.64e-17	5.42861	up
Bol022366	0.00190577	1.8237	up
Bol022414	0.0041225	3.00718	up
Bol022419	0.00712364	5.20485	up
Bol022433	0.00228229	2.6765	up
Bol022458	1.97e-09	4.14388	up
Bol022468	0.00241321	3.21387	up
Bol022557	0.00091818	4.1395	up
Bol022568	0.00125114	2.32507	up
Bol022781	4.06e-05	5.38678	up
Bol022784	0.0471527	1.4189	up
Bol022788	4.58e-05	4.41033	up
Bol022819	0.00945111	1.94121	up
Bol022856	0.00381173	4.86028	up
Bol022861	0.00964777	1.9143	up
Bol022975	0.00113373	4.60861	up
Bol022980	0.0156398	1.85124	up
Bol023003	0.000507839	2.96061	up
Bol023051	0.0156402	1.8172	up
Bol023071	0.0452527	6.17635	up
Bol023080	0.00416626	2.93401	up
Bol023085	3.53e-05	2.77756	up
Bol023177	0.00972315	2.08904	up
Bol023271	0.000304193	Inf	up
Bol023300	0.0474327	2.96437	up
Bol023427	0.0417519	1.81945	up
Bol023769	0.0496082	1.55797	up
Bol023852	0.000147988	4.17552	up
Bol023858	2.71e-05	4.69259	up
Bol023868	6.2e-05	2.94961	up
Bol023872	0.0195236	2.67923	up
Bol023913	1.16e-12	7.0403	up
Bol023918	0.038908	1.96165	up
Bol023928	0.00269927	5.07724	up
Bol024006	0.000102055	5.00456	up
Bol024029	0.0058363	2.68491	up
Bol024081	0.00328328	3.02014	up
Bol024165	0.000127784	3.14654	up
Bol024192	0.0291142	1.98489	up
Bol024300	3.7e-05	3.43312	up
Bol024316	0.0414239	1.57134	up
Bol024318	0.0432804	2.54858	up
Bol024331	4.64e-10	Inf	up
Bol024358	1.35e-06	3.39477	up
Bol024368	1.64e-12	8.33089	up
Bol024369	2.47e-07	5.01293	up
Bol024380	1.61e-13	6.21334	up
Bol024394	2.46e-09	5.95155	up
Bol024395	5.32e-07	5.82362	up
Bol024405	0.0318401	3.14076	up
Bol024420	3.48e-07	3.42454	up
Bol024427	1.83e-05	4.48162	up
Bol024478	0.003555	4.90804	up
Bol024531	0.00945111	2.1584	up
Bol024595	2.55e-05	9.52407	up
Bol024596	0.0403671	1.61701	up
Bol024599	1.39e-14	Inf	up
Bol024602	3.62e-05	Inf	up
Bol024631	1.62e-06	5.92616	up
Bol024694	0.00262613	2.19542	up
Bol024725	0.0412319	1.61636	up
Bol024851	1.94e-09	6.30115	up
Bol024879	0.0295494	5.11659	up
Bol024911	0.0041806	1.9185	up
Bol025071	0.0105377	1.94567	up
Bol025091	1.4e-05	5.90754	up
Bol025095	0.00793287	1.84831	up
Bol025179	0.00233413	2.50217	up
Bol025207	0.0469365	1.6123	up
Bol025251	0.0291166	1.91549	up
Bol025269	0.00230403	2.40087	up
Bol025340	0.000686999	2.69222	up
Bol025357	0.03125	1.65095	up
Bol025384	0.000436062	6.31115	up
Bol025399	0.0337907	2.4996	up
Bol025408	0.000213699	3.93847	up
Bol025577	0.0319757	6.34452	up
Bol025617	0.000239636	2.38261	up
Bol025676	1.76e-06	8.34565	up
Bol025749	1.42e-08	5.27208	up
Bol025770	0.0291142	2.31666	up
Bol025794	6.2e-05	3.78161	up
Bol025831	3.11e-05	Inf	up
Bol025924	0.0370981	1.56612	up
Bol025926	1.85e-08	4.21269	up
Bol026064	0.00393204	2.91572	up
Bol026076	0.00385499	2.33455	up
Bol026229	4.9e-05	3.6196	up
Bol026232	0.000661214	8.12781	up
Bol026303	0.000685444	4.91334	up
Bol026438	0.0275935	4.14766	up
Bol026446	0.0210315	3.54829	up
Bol026462	0.0273617	4.08183	up
Bol026487	0.0300918	3.99176	up
Bol026536	4.4e-06	4.70861	up
Bol026598	0.00601796	3.15999	up
Bol026629	0.0496082	1.61494	up
Bol026663	0.0121313	2.08902	up
Bol026677	0.000463036	5.37566	up
Bol026699	0.0324221	3.9686	up
Bol026769	0.00269927	2.20123	up
Bol026819	0.0042332	2.76608	up
Bol026844	0.00020053	6.32557	up
Bol026846	0.00496217	6.85708	up
Bol026887	0.000583255	3.46994	up
Bol026934	0.0108073	2.07723	up
Bol027013	0.00368649	3.37254	up
Bol027148	0.029068	1.5911	up
Bol027181	1.82e-05	2.76283	up
Bol027385	0.0378109	2.11058	up
Bol027506	5.05e-21	8.11169	up
Bol027588	0.00641279	1.943	up
Bol027613	0.00889346	2.09112	up
Bol027831	0.000745861	2.8116	up
Bol027842	0.000706012	2.31349	up
Bol027961	0.0363987	3.25575	up
Bol027967	0.000866272	3.06689	up
Bol027977	0.0271632	1.93704	up
Bol028044	0.00988554	2.19738	up
Bol028158	0.000484524	2.26751	up
Bol028171	0.00408071	2.40518	up
Bol028297	0.0266045	2.02181	up
Bol028328	0.000353296	3.67751	up
Bol028414	0.000154756	3.12275	up
Bol028485	1.1e-12	4.65008	up
Bol028526	0.00219922	2.78291	up
Bol028651	0.0387356	1.70062	up
Bol028654	0.0427221	2.34318	up
Bol028682	1.28e-06	4.33672	up
Bol028725	0.0461851	1.56663	up
Bol028730	0.0160002	2.44365	up
Bol028796	0.00149667	6.43796	up
Bol028890	0.00015417	4.33941	up
Bol028914	0.00155637	6.45955	up
Bol028921	0.0478425	1.73773	up
Bol028972	0.00453832	3.1404	up
Bol028973	0.000105386	4.02922	up
Bol028995	8.06e-08	5.70037	up
Bol029047	0.0191573	1.76274	up
Bol029077	0.0271679	1.69788	up
Bol029164	0.000666773	6.81364	up
Bol029223	0.029117	1.86124	up
Bol029232	0.00243315	3.23582	up
Bol029276	0.0130816	2.24744	up
Bol029277	0.00554041	2.80058	up
Bol029321	0.0015561	3.35054	up
Bol029350	0.00745213	5.81893	up
Bol029351	1.65e-25	9.65542	up
Bol029395	0.000224663	4.00685	up
Bol029501	0.0239289	2.17817	up
Bol029510	0.000201499	4.66929	up
Bol029539	2.21e-07	4.33403	up
Bol029558	0.00380404	2.21161	up
Bol029573	0.000490234	5.76632	up
Bol029966	0.000305644	3.16033	up
Bol029972	0.00107703	4.65945	up
Bol029996	0.0058363	2.27145	up
Bol030012	2.94e-13	4.70328	up
Bol030014	1.19e-15	5.08329	up
Bol030060	0.000120928	2.97596	up
Bol030094	0.0240398	4.09216	up
Bol030189	0.000484524	2.43897	up
Bol030201	0.0481068	1.81794	up
Bol030243	0.000153083	4.99559	up
Bol030244	1.4e-06	5.1243	up
Bol030256	0.00414392	4.97591	up
Bol030341	0.0178657	1.75287	up
Bol030382	1.82e-05	2.92684	up
Bol030400	0.0168216	2.00356	up
Bol030457	6.65e-13	8.1732	up
Bol030469	5.85e-17	7.69796	up
Bol030489	0.000934712	4.29673	up
Bol030490	0.00748432	1.96754	up
Bol030496	0.00200933	4.16959	up
Bol030516	0.000934712	3.19862	up
Bol030560	0.0461274	1.47436	up
Bol030580	0.00707406	4.34561	up
Bol030636	0.0107497	2.47341	up
Bol030661	1.64e-05	6.62004	up
Bol030669	2.55e-05	2.9118	up
Bol030676	7.02e-07	6.95105	up
Bol030693	1.18e-15	Inf	up
Bol030886	0.0298887	2.61632	up
Bol030887	3.95e-08	4.60763	up
Bol030989	0.00253921	2.95074	up
Bol031023	0.00052367	3.64201	up
Bol031073	0.00748153	1.98266	up
Bol031074	0.0312775	4.04773	up
Bol031296	0.00200933	2.8499	up
Bol031300	0.00243645	4.83739	up
Bol031411	0.00862931	2.19395	up
Bol031437	0.00112122	3.10976	up
Bol031466	0.0441406	5.57239	up
Bol031496	0.00618839	1.96677	up
Bol031504	5.07e-09	8.71461	up
Bol031515	0.000122236	3.0344	up
Bol031528	0.0120543	3.27323	up
Bol031529	0.000827536	3.31863	up
Bol031530	0.00587996	2.56846	up
Bol031533	0.00749056	2.47939	up
Bol031573	0.00109891	3.92693	up
Bol031643	0.0113311	3.19352	up
Bol031911	0.0365594	1.58936	up
Bol031997	0.000637319	3.46786	up
Bol032033	2.16e-30	Inf	up
Bol032048	1.02e-28	10.765	up
Bol032050	8.99e-12	Inf	up
Bol032052	1.39e-30	8.79573	up
Bol032054	3.29e-21	Inf	up
Bol032078	0.0483258	1.47403	up
Bol032092	0.0157183	2.71902	up
Bol032099	0.0113311	2.93059	up
Bol032102	0.00635518	5.15103	up
Bol032116	1.09e-05	2.77414	up
Bol032167	0.000736499	3.67369	up
Bol032270	0.000965682	3.45595	up
Bol032282	0.00671357	1.79893	up
Bol032301	0.00376162	6.02086	up
Bol032428	0.00724777	1.97043	up
Bol032438	0.00197603	5.72796	up
Bol032462	0.00016004	3.55128	up
Bol032465	8.67e-05	Inf	up
Bol032541	0.00561214	9.68345	up
Bol032635	3.03e-09	4.41791	up
Bol032649	0.00318144	4.1691	up
Bol032695	0.039781	2.22085	up
Bol032750	0.038174	1.62069	up
Bol032751	0.0345111	4.39077	up
Bol032791	2.32e-05	5.20456	up
Bol032835	0.000620922	2.36692	up
Bol032955	0.0300918	3.85091	up
Bol032957	4.48e-06	5.22035	up
Bol032958	2.26e-10	9.33517	up
Bol032974	0.0126851	2.21002	up
Bol032978	5.58e-06	3.24077	up
Bol032982	0.000238664	3.64277	up
Bol033010	2.61e-06	3.26714	up
Bol033032	4.44e-05	2.5244	up
Bol033093	6.12e-05	5.4683	up
Bol033102	0.00292414	2.06644	up
Bol033103	0.00843365	1.96053	up
Bol033129	0.00879557	1.99361	up
Bol033165	6.09e-07	3.97593	up
Bol033225	0.031092	2.11622	up
Bol033284	0.00437871	3.32005	up
Bol033309	0.0298441	2.72382	up
Bol033358	0.00143073	2.15197	up
Bol033381	0.00995727	2.48636	up
Bol033579	0.0192526	1.86615	up
Bol033691	0.0420788	2.13144	up
Bol033720	0.00107703	2.85407	up
Bol033747	0.0156335	1.93063	up
Bol033805	0.0295291	1.82395	up
Bol034216	0.00856521	1.97621	up
Bol034232	0.0247709	1.97399	up
Bol034250	0.00143073	10.0006	up
Bol034377	2.65e-06	3.62575	up
Bol034442	0.00875682	4.55829	up
Bol034454	0.00691988	2.39064	up
Bol034577	0.0357666	1.8168	up
Bol034582	0.0418451	1.76055	up
Bol034590	0.00503999	2.01542	up
Bol034613	0.00389012	2.07359	up
Bol034864	0.0295291	1.61043	up
Bol034876	0.031092	1.66611	up
Bol034927	0.000283817	3.68756	up
Bol035036	9.91e-13	5.208	up
Bol035037	6.12e-05	4.45355	up
Bol035095	2.26e-05	3.09293	up
Bol035127	0.00298174	2.7881	up
Bol035136	0.000680892	3.41359	up
Bol035137	1.92e-06	4.80396	up
Bol035146	7.04e-07	Inf	up
Bol035247	7.52e-07	Inf	up
Bol035258	7.4e-13	6.40622	up
Bol035458	0.000115585	3.00332	up
Bol035495	5.38e-08	6.98639	up
Bol035696	0.0215155	1.71686	up
Bol035698	1.2e-06	4.13768	up
Bol035700	1.74e-11	4.32876	up
Bol035760	1.63e-11	Inf	up
Bol035857	2.68e-23	8.86187	up
Bol036039	1.39e-30	8.73847	up
Bol036047	0.00199664	2.73131	up
Bol036091	0.0410625	2.38362	up
Bol036158	0.000178438	2.51059	up
Bol036212	5.24e-09	Inf	up
Bol036222	0.0243703	1.99959	up
Bol036233	0.0149747	1.75928	up
Bol036238	0.0416334	1.51238	up
Bol036241	9.53e-05	2.76075	up
Bol036246	2.9e-25	8.80214	up
Bol036248	9.27e-11	Inf	up
Bol036267	3.5e-05	6.22218	up
Bol036271	6.96e-12	5.5166	up
Bol036277	0.00842961	1.83664	up
Bol036283	0.0174928	1.91282	up
Bol036591	0.00622405	3.34418	up
Bol036666	0.0374304	1.58272	up
Bol036783	3.64e-06	3.69116	up
Bol037069	7.18e-05	2.76049	up
Bol037073	0.032186	1.63933	up
Bol037082	1.31e-18	8.83761	up
Bol037139	0.000372747	2.72429	up
Bol037187	4.79e-06	5.00385	up
Bol037233	4.9e-05	3.33805	up
Bol037707	2.97e-08	5.53487	up
Bol037735	0.00752375	2.83119	up
Bol037760	8.58e-09	8.07685	up
Bol037783	7.3e-07	3.52873	up
Bol037832	0.0100368	1.63177	up
Bol037918	0.00190791	2.36152	up
Bol037989	0.0483386	2.55512	up
Bol038005	6.82e-05	4.12194	up
Bol038025	9.76e-17	6.94891	up
Bol038100	0.0483386	2.97219	up
Bol038117	0.000412772	6.0329	up
Bol038118	3.04e-05	5.7741	up
Bol038131	0.00749056	2.18106	up
Bol038152	0.000286556	2.71686	up
Bol038170	0.000596736	2.60304	up
Bol038171	0.00100735	2.32542	up
Bol038193	0.000769581	2.75415	up
Bol038197	2.94e-05	4.66752	up
Bol038246	0.00243315	3.26559	up
Bol038323	0.0446364	2.34839	up
Bol038399	0.00126222	2.51068	up
Bol038473	0.00014524	2.45523	up
Bol038484	0.000577724	3.52233	up
Bol038557	0.0176994	1.88429	up
Bol038620	0.0273646	2.47792	up
Bol038641	1.86e-05	5.0875	up
Bol038660	0.0335904	1.86058	up
Bol038667	0.00200933	2.15609	up
Bol038836	0.00200933	7.50565	up
Bol038865	0.0394789	2.53293	up
Bol038952	0.0390491	6.17862	up
Bol039132	0.013004	2.42807	up
Bol039157	0.0217509	1.83823	up
Bol039229	0.00474801	5.79712	up
Bol039331	0.0113754	3.30388	up
Bol039565	0.001569	4.66528	up
Bol039769	0.000101819	2.72709	up
Bol039824	0.000549475	3.16316	up
Bol039825	0.000602229	3.73732	up
Bol039864	4.06e-05	3.95427	up
Bol039965	0.0170739	4.56349	up
Bol039988	0.0175284	3.8241	up
Bol040173	0.000127907	4.19337	up
Bol040179	0.000602345	2.28799	up
Bol040335	0.00128652	5.99721	up
Bol040412	0.0102059	5.75412	up
Bol040674	0.00014031	7.21611	up
Bol040681	0.0215093	1.93997	up
Bol040692	0.000645726	5.11935	up
Bol040697	0.00352051	2.58078	up
Bol040742	9.32e-08	3.43619	up
Bol040751	7.01e-09	5.93751	up
Bol040752	0.0269946	2.10913	up
Bol040863	0.0251897	1.66945	up
Bol040883	6.09e-05	8.67715	up
Bol040884	1.36e-11	Inf	up
Bol040977	0.0158067	3.55469	up
Bol040979	4.92e-10	3.9946	up
Bol041027	1.05e-07	Inf	up
Bol041072	0.0322867	2.16953	up
Bol041085	0.000832401	2.49978	up
Bol041094	1.5e-11	6.92844	up
Bol041110	0.0111542	1.81959	up
Bol041178	0.0030231	2.80055	up
Bol041268	0.0303307	1.61971	up
Bol041293	0.0475222	3.40302	up
Bol041534	0.00806392	5.00514	up
Bol041794	0.0146943	3.25005	up
Bol042046	0.00762266	7.22041	up
Bol042052	0.00481509	2.48916	up
Bol042062	0.0293444	1.8171	up
Bol042069	1.84e-07	3.35839	up
Bol042072	0.0201486	1.86947	up
Bol042082	0.0110303	4.05971	up
Bol042083	1.45e-14	7.79101	up
Bol042084	4.98e-10	5.13533	up
Bol042086	0.0342494	2.37295	up
Bol042121	0.000875012	2.54023	up
Bol042150	0.0111212	5.19908	up
Bol042231	0.00715226	2.16511	up
Bol042315	0.000290535	4.19119	up
Bol042325	5.4e-09	4.5756	up
Bol042333	4.63e-07	3.17877	up
Bol042347	0.0190642	2.21499	up
Bol042350	0.0175764	2.17437	up
Bol042448	4.51e-08	3.63766	up
Bol042515	4.7e-07	3.37074	up
Bol042578	0.0081602	8.99971	up
Bol042586	0.00131068	6.91263	up
Bol042682	0.0345016	1.94422	up
Bol042795	0.000412772	4.62137	up
Bol042812	9.89e-05	2.6932	up
Bol042840	0.0252881	4.61409	up
Bol042911	0.0482914	1.89108	up
Bol042918	1.4e-06	5.15005	up
Bol042952	0.012641	4.24115	up
Bol042970	0.0184812	5.87701	up
Bol042981	4.04e-06	7.43653	up
Bol043004	2.01e-10	7.41819	up
Bol043030	0.0185105	2.38507	up
Bol043031	2.27e-05	4.01244	up
Bol043034	8.42e-05	7.15422	up
Bol043056	0.000101811	2.77102	up
Bol043072	0.000827536	2.26403	up
Bol043087	0.0336834	2.37831	up
Bol043099	8.42e-19	Inf	up
Bol043128	3.91e-07	Inf	up
Bol043156	0.0161514	2.01552	up
Bol043203	0.00122208	4.02941	up
Bol043234	0.0293322	1.57848	up
Bol043301	2.58e-08	5.22089	up
Bol043330	0.00909749	2.41959	up
Bol043392	6.96e-05	4.5351	up
Bol043441	0.0027895	9.00308	up
Bol043461	0.0365594	1.76626	up
Bol043473	2.5e-05	5.16937	up
Bol043553	1.73e-05	2.79212	up
Bol043607	0.0162341	3.38953	up
Bol043617	0.011576	2.04858	up
Bol043631	0.00325891	3.13136	up
Bol043672	5.07e-09	3.8755	up
Bol043743	0.0308131	Inf	up
Bol043755	5.15e-05	2.74311	up
Bol043756	0.0480839	2.00566	up
Bol043763	0.000101819	2.62094	up
Bol043794	0.00431801	2.25762	up
Bol043810	3.4e-22	Inf	up
Bol043839	2.5e-06	3.11405	up
Bol043873	0.0483011	1.97666	up
Bol043876	6.47e-07	2.76946	up
Bol043877	0.00161375	2.35303	up
Bol043908	0.029068	2.64241	up
Bol043957	0.0246541	3.30441	up
Bol044055	1.97e-06	3.77496	up
Bol044216	0.0074461	4.09029	up
Bol044275	0.000921248	5.43459	up
Bol044309	0.0201486	4.28358	up
Bol044361	0.0318477	1.69222	up
Bol044367	0.00634316	5.07588	up
Bol044369	0.000769581	2.36264	up
Bol044433	4.9e-08	4.08561	up
Bol044435	0.0452385	3.49665	up
Bol044437	0.0248586	1.66571	up
Bol044444	0.0482914	1.4158	up
Bol044449	0.00512535	1.87661	up
Bol044547	0.0263135	3.07747	up
Bol044591	0.00139653	2.20266	up
Bol044682	0.0227795	1.74246	up
Bol044700	0.00015417	3.83505	up
Bol044767	0.0475222	2.29869	up
Bol044790	1.41e-20	Inf	up
Bol044840	5.88e-07	5.30151	up
Bol044964	2.16e-22	9.27248	up
Bol044965	1.08e-12	Inf	up
Bol045222	0.019714	2.67454	up
Bol045234	2.4e-12	Inf	up
Bol045382	0.0335526	2.37989	up
Bol045429	0.00035794	3.55957	up
Bol045437	0.00774601	2.71499	up
Bol045440	0.0300054	3.54896	up
Bol045470	0.0168724	2.41494	up
Bol045505	0.00677473	1.93948	up
Bol045598	3.42e-05	7.67266	up
Bol045647	0.00100216	6.08269	up
Bol045702	0.0168538	2.11273	up
Bol045795	0.0160088	3.21401	up
Bol045830	0.00014524	2.48277	up
Bol045832	8.04e-08	3.82217	up
Kohlrabi_newGene_422	0.000131472	2.6183	up
Kohlrabi_newGene_423	4.46e-06	3.18678	up
Kohlrabi_newGene_427	5.32e-07	4.48487	up
Kohlrabi_newGene_778	0.0329071	1.75279	up
Kohlrabi_newGene_852	6.28e-07	3.24963	up
Kohlrabi_newGene_2124	0.0420465	4.36308	up
Kohlrabi_newGene_3197	3.76e-10	Inf	up
Kohlrabi_newGene_3643	0.0132915	2.76707	up
Kohlrabi_newGene_3644	0.0424625	2.27422	up
Kohlrabi_newGene_4463	0.0170491	1.82317	up
Kohlrabi_newGene_4601	0.00176252	2.66751	up
Kohlrabi_newGene_5352	4.97e-11	Inf	up
Kohlrabi_newGene_5400	0.049031	1.44808	up
Kohlrabi_newGene_5406	0.00842961	1.6927	up
Kohlrabi_newGene_5410	1.64e-05	2.63296	up
Kohlrabi_newGene_5414	0.000370968	2.37128	up
Kohlrabi_newGene_5497	9.92e-21	Inf	up
Kohlrabi_newGene_5822	0.0080039	2.1645	up
Kohlrabi_newGene_6133	0.0129456	4.56866	up
Kohlrabi_newGene_6513	0.0207449	6.4139	up
Kohlrabi_newGene_6701	0.0314283	4.76346	up
Kohlrabi_newGene_7259	0.0438531	2.65468	up
Kohlrabi_newGene_7518	3.04e-05	6.95496	up
Kohlrabi_newGene_7791	0.00378872	4.56696	up
Kohlrabi_newGene_7824	3.09e-13	Inf	up
Kohlrabi_newGene_8099	0.0407692	1.81366	up
Kohlrabi_newGene_8299	5.73e-05	7.86117	up
Kohlrabi_newGene_10016	0.0118293	2.61864	up
Kohlrabi_newGene_10357	3.06e-06	4.48228	up
Kohlrabi_newGene_10749	0.00108937	3.51749	up
Kohlrabi_newGene_10966	9.39e-16	Inf	up
Kohlrabi_newGene_11065	6.09e-07	3.79476	up
Kohlrabi_newGene_12206	5.5e-08	3.34715	up
Kohlrabi_newGene_12345	6.57e-08	Inf	up
Kohlrabi_newGene_12672	6.03e-08	6.68623	up
Kohlrabi_newGene_12698	0.00172721	2.06232	up
Kohlrabi_newGene_13177	0.000582669	2.82963	up
Kohlrabi_newGene_13899	4.72e-07	5.34031	up
Kohlrabi_newGene_13908	2.01e-06	5.18333	up
Kohlrabi_newGene_14005	1.8e-05	3.00178	up
Kohlrabi_newGene_14190	0.0388579	2.11901	up
Kohlrabi_newGene_14797	0.000126021	6.80429	up
Kohlrabi_newGene_15113	3.91e-07	5.54372	up
Kohlrabi_newGene_15116	6.91e-07	5.27148	up
Kohlrabi_newGene_15605	0.00168471	3.72791	up
Kohlrabi_newGene_15711	2.71e-05	3.36306	up
Kohlrabi_newGene_15712	0.000174741	3.42934	up
Kohlrabi_newGene_16047	3.11e-05	2.87096	up
Kohlrabi_newGene_16050	0.00590315	2.77864	up
Kohlrabi_newGene_16532	0.0461851	2.61808	up
Kohlrabi_newGene_17929	0.000346077	6.68551	up
Kohlrabi_newGene_18162	0.000221258	2.90789	up
Kohlrabi_newGene_18165	0.00106531	2.3269	up
Kohlrabi_newGene_19764	0.00748153	2.94626	up
Kohlrabi_newGene_20200	6.35e-11	Inf	up
Kohlrabi_newGene_20980	0.0132237	2.59046	up
Kohlrabi_newGene_22020	0.00113373	2.28253	up
Kohlrabi_newGene_22197	0.000230569	2.42602	up
Kohlrabi_newGene_22791	3.73e-14	Inf	up
Kohlrabi_newGene_23050	4.08e-22	10.4951	up
Kohlrabi_newGene_23469	0.000272449	3.82971	up
Kohlrabi_newGene_24134	2.57e-11	4.62901	up
Kohlrabi_newGene_24424	0.000126021	3.33506	up
Kohlrabi_newGene_24614	7.92e-10	5.94981	up
Kohlrabi_newGene_27774	0.0189676	1.97655	up
Kohlrabi_newGene_29245	3.43e-14	7.67193	up
Kohlrabi_newGene_29321	0.000203566	3.51205	up
Kohlrabi_newGene_30209	0.0414074	2.26397	up
Kohlrabi_newGene_30222	2.31e-10	6.61361	up
Kohlrabi_newGene_30345	0.000169839	2.7201	up
Kohlrabi_newGene_30502	5.22e-06	6.10601	up
Kohlrabi_newGene_30520	4.62e-09	5.5534	up
Kohlrabi_newGene_30764	0.000844272	6.59439	up
Kohlrabi_newGene_31268	2.01e-10	8.76193	up
Kohlrabi_newGene_31342	0.0365594	1.7727	up
Kohlrabi_newGene_31404	2.32e-09	7.53235	up
Kohlrabi_newGene_31408	6.05e-08	5.59693	up
Kohlrabi_newGene_31412	0.0156398	1.84729	up
Kohlrabi_newGene_31695	7.01e-14	Inf	up
Kohlrabi_newGene_32174	0.000595266	2.44557	up
Kohlrabi_newGene_32204	0.00722172	2.93187	up
Kohlrabi_newGene_32818	8.48e-09	6.01918	up
Kohlrabi_newGene_34165	1.51e-06	3.21419	up
Kohlrabi_newGene_34950	0.0011936	3.24664	up
Kohlrabi_newGene_35553	8.75e-05	3.25952	up
Kohlrabi_newGene_35732	1.52e-11	5.9158	up
Kohlrabi_newGene_36477	1.77e-07	6.49336	up
Kohlrabi_newGene_36880	0.00123172	2.47064	up
Kohlrabi_newGene_36905	0.0115983	2.32792	up
Kohlrabi_newGene_37077	3.87e-05	5.05116	up
Kohlrabi_newGene_37170	0.0365594	3.1937	up
Kohlrabi_newGene_37242	4.79e-12	6.60523	up
Kohlrabi_newGene_37450	2.11e-06	4.09656	up
Kohlrabi_newGene_37454	0.000367472	3.29354	up
Kohlrabi_newGene_37574	8.07e-14	Inf	up
Kohlrabi_newGene_37624	9.76e-16	Inf	up
Kohlrabi_newGene_37632	1.59e-12	Inf	up
Kohlrabi_newGene_37710	9.54e-16	Inf	up
Kohlrabi_newGene_37713	1.05e-06	4.54248	up
Kohlrabi_newGene_37948	0.0113754	2.34458	up
Kohlrabi_newGene_38024	1.27e-07	8.05737	up
Kohlrabi_newGene_38395	7.25e-14	7.65801	up
Kohlrabi_newGene_38551	2.44e-08	3.72784	up
Kohlrabi_newGene_38645	7.55e-18	Inf	up
Kohlrabi_newGene_38953	7.32e-13	Inf	up
Kohlrabi_newGene_39010	0.00986749	4.86873	up
Kohlrabi_newGene_39109	1.72e-07	6.91236	up
Kohlrabi_newGene_39136	3.06e-16	8.88294	up
Kohlrabi_newGene_39498	1.73e-05	6.13529	up
Kohlrabi_newGene_39612	0.00390995	3.17959	up
Kohlrabi_newGene_39766	2.61e-11	6.45392	up
Kohlrabi_newGene_39778	0.0380275	4.56395	up
Kohlrabi_newGene_39907	2.16e-07	Inf	up
Kohlrabi_newGene_40011	7.01e-14	Inf	up
Kohlrabi_newGene_40054	3.77e-15	6.77915	up
Kohlrabi_newGene_40075	9.15e-13	Inf	up
Kohlrabi_newGene_40079	0.00298962	5.45705	up
Kohlrabi_newGene_40310	0.000482766	Inf	up
Kohlrabi_newGene_40357	0.000231282	3.13987	up
Kohlrabi_newGene_40431	9.81e-13	6.58921	up
Kohlrabi_newGene_40526	6.29e-06	4.14732	up
Kohlrabi_newGene_40579	0.000632433	3.71554	up
Kohlrabi_newGene_40642	0.00690903	2.04325	up
Kohlrabi_newGene_40734	0.0403671	2.26645	up
Kohlrabi_newGene_40807	2.51e-19	Inf	up
Kohlrabi_newGene_40843	0.036742	1.756	up
Kohlrabi_newGene_41069	1.73e-05	3.18079	up
Kohlrabi_newGene_41112	4.43e-25	9.20792	up
Kohlrabi_newGene_41289	4.2e-12	4.89626	up
Kohlrabi_newGene_41304	2.88e-15	Inf	up
Kohlrabi_newGene_41332	1.48e-05	3.85192	up
Kohlrabi_newGene_41405	0.0273562	1.83525	up
Kohlrabi_newGene_41528	0.000792008	3.17438	up
Kohlrabi_newGene_41533	7.07e-18	Inf	up
Kohlrabi_newGene_41638	2.53e-15	7.64488	up
Kohlrabi_newGene_41677	0.0104151	4.82947	up
Kohlrabi_newGene_41682	1.24e-12	Inf	up
Kohlrabi_newGene_41754	0.00230309	3.09215	up
Kohlrabi_newGene_41756	0.0480839	2.76195	up
Kohlrabi_newGene_41797	0.000772887	3.09764	up
Kohlrabi_newGene_41903	5.58e-09	4.66133	up
Kohlrabi_newGene_42103	0.0246541	1.97827	up
Kohlrabi_newGene_42407	2.91e-09	4.68439	up
Bol004766	0.0268233	-2.22183	down
Bol004884	8.07e-14	#NAME?	down
Bol004887	0.0168216	-1.79468	down
Bol004897	0.0249871	-1.64827	down
Bol005000	0.00865604	-1.96128	down
Bol005004	1.57e-05	-5.10922	down
Bol005074	0.0487065	-1.49506	down
Bol005104	0.00500657	-2.82016	down
Bol005495	1.96e-12	#NAME?	down
Bol005550	3.25e-06	-4.66265	down
Bol005916	0.00284815	-2.14054	down
Bol005991	0.00393204	-5.2756	down
Bol005996	0.00945111	-3.32328	down
Bol006115	2.27e-05	-3.0125	down
Bol006253	0.015756	-1.79411	down
Bol006311	0.000338528	-3.3341	down
Bol006976	0.00847625	-2.08195	down
Bol006996	0.00318144	-3.68221	down
Bol007025	0.0295748	-2.37097	down
Bol007718	0.000356589	-2.30583	down
Bol008066	0.0440901	-1.63014	down
Bol008596	0.03125	-2.34921	down
Bol008720	0.000683703	-2.76542	down
Bol008834	0.00889587	-2.66499	down
Bol008837	0.0167379	-2.36284	down
Bol008906	0.00712364	-2.17131	down
Bol009286	0.0494861	-1.90774	down
Bol009366	0.0452614	-2.21073	down
Bol009763	0.00702756	-2.92211	down
Bol009923	1.01e-06	-4.737	down
Bol009929	3.37e-16	-9.22585	down
Bol010032	6.49e-05	-3.17998	down
Bol010233	0.0312961	-1.76746	down
Bol010676	2.74e-05	-2.75661	down
Bol010777	0.0115983	-2.36876	down
Bol010859	0.00019596	-2.61805	down
Bol011089	0.0353866	-1.59207	down
Bol011459	0.0162341	-1.70337	down
Bol011986	0.000463751	-2.88658	down
Bol012846	0.00188668	-2.22159	down
Bol012850	1.09e-13	#NAME?	down
Bol013169	0.0190192	-2.34562	down
Bol013612	0.0179294	-2.29934	down
Bol013705	0.0139662	-1.83952	down
Bol014266	0.0170739	-1.71914	down
Bol014719	0.0113311	-2.34031	down
Bol014961	3.01e-06	-5.23773	down
Bol014968	0.00927692	-2.05555	down
Bol015047	0.0215155	-1.87484	down
Bol015187	0.0190642	-1.96728	down
Bol015284	0.000424991	-2.84106	down
Bol015327	0.0131862	-1.81311	down
Bol015509	0.0201486	-2.31668	down
Bol016088	0.0337907	-2.33745	down
Bol016564	0.0461851	-1.6246	down
Bol016830	0.00862019	-2.62588	down
Bol016834	0.019714	-2.33612	down
Bol016841	1.15e-05	-3.86887	down
Bol017009	0.0469365	-1.55839	down
Bol017062	1.95e-15	-6.77962	down
Bol017070	1.63e-11	-4.74145	down
Bol017082	0.00648903	-2.08087	down
Bol017083	3.02e-11	-7.35023	down
Bol017133	0.0288475	-2.08977	down
Bol017311	0.00156317	-2.91741	down
Bol017366	0.000128733	-3.56261	down
Bol017922	0.0353866	-2.36886	down
Bol017982	0.0170491	-2.34031	down
Bol018118	0.0337161	-1.62391	down
Bol018140	0.045616	-1.65825	down
Bol018367	0.0446589	-1.87316	down
Bol018504	5.48e-07	-3.84902	down
Bol018795	0.0218927	-2.25846	down
Bol018846	2.81e-05	-3.5902	down
Bol019219	0.00857043	-2.09076	down
Bol019258	0.0218979	-1.76133	down
Bol019351	0.0383647	-2.02487	down
Bol019794	8.62e-06	-3.78182	down
Bol019884	0.0409429	-1.52711	down
Bol019893	0.000252864	-6.09128	down
Bol020071	0.0293444	-1.89358	down
Bol020088	3.3e-06	-2.85095	down
Bol020600	0.0126851	-2.47924	down
Bol020647	0.000388476	-2.26237	down
Bol020964	0.009414	-2.26973	down
Bol021075	0.00101679	-2.86674	down
Bol021489	0.000280169	-4.34464	down
Bol021693	0.00228575	-3.90077	down
Bol021809	0.00869722	-2.87337	down
Bol021891	0.00913402	-2.64397	down
Bol021934	0.0281098	-1.81658	down
Bol022077	0.0303307	-2.19164	down
Bol022195	0.0169726	-1.69649	down
Bol022504	0.00021585	-2.42265	down
Bol022774	0.000918631	-4.12106	down
Bol022889	1.38e-06	-4.73986	down
Bol022971	0.0239289	-3.70341	down
Bol023262	0.0390318	-2.40327	down
Bol023895	8.98e-06	-2.90533	down
Bol023962	0.002491	-3.04956	down
Bol023993	0.00745213	-3.01371	down
Bol024325	1.79e-08	-5.84477	down
Bol024345	0.00909749	-2.87558	down
Bol024487	0.0169279	-2.08809	down
Bol024516	0.00722172	-3.36031	down
Bol024643	0.0369793	-2.00807	down
Bol024718	0.0439953	-2.58328	down
Bol025025	0.0227795	-1.9942	down
Bol025196	0.0483011	-2.31065	down
Bol026075	0.00891388	-2.72062	down
Bol026548	0.0167379	-2.39274	down
Bol026821	0.0190192	-2.04801	down
Bol027581	0.0099141	-2.47199	down
Bol027705	0.00570273	-2.27859	down
Bol027708	0.0295279	-1.81912	down
Bol027740	0.036742	-1.90061	down
Bol027773	0.0015278	-2.89279	down
Bol027853	0.00671845	-3.03418	down
Bol028372	0.0274519	-2.22048	down
Bol028813	6.55e-09	-4.11817	down
Bol028898	0.0248333	-2.24792	down
Bol028947	0.000534198	-2.44456	down
Bol029006	0.0363523	-1.96227	down
Bol029281	0.048161	-1.6847	down
Bol029360	0.0357783	-4.42917	down
Bol029364	4.73e-05	-3.50412	down
Bol029398	0.0321873	-2.99804	down
Bol029542	0.00809464	-3.01473	down
Bol029881	0.0122913	-1.92015	down
Bol030057	0.00909749	-1.88413	down
Bol030139	0.017602	-1.87974	down
Bol030203	0.00869722	-2.67759	down
Bol030447	0.000934712	-2.844	down
Bol030476	0.0430548	-1.61562	down
Bol030480	4.54e-06	-2.87351	down
Bol030498	0.0427221	-1.93635	down
Bol030500	0.0415424	-1.72005	down
Bol030533	0.00644466	-1.97809	down
Bol030702	0.0415656	-1.71275	down
Bol030891	0.0132237	-2.08982	down
Bol031128	0.000997202	-3.26292	down
Bol031271	1.72e-11	-5.33563	down
Bol031281	0.0240398	-3.3043	down
Bol031334	0.0337907	-1.64124	down
Bol031447	0.0272326	-2.15831	down
Bol031467	2.19e-06	-4.16739	down
Bol031510	0.0217139	-2.56032	down
Bol031876	0.0298652	-2.46833	down
Bol032081	0.00857043	-2.02956	down
Bol032136	0.0190192	-2.22706	down
Bol032146	0.00947155	-1.91652	down
Bol032188	0.0015561	-2.2786	down
Bol032237	0.014018	-1.80627	down
Bol032324	0.0192526	-2.11546	down
Bol032375	0.0353866	-2.18194	down
Bol032590	0.0452327	-2.82718	down
Bol032618	8.57e-08	-6.11349	down
Bol032633	1.99e-05	#NAME?	down
Bol032720	0.00393923	-2.39073	down
Bol033066	0.0377685	-1.80617	down
Bol033172	0.0105517	-1.93038	down
Bol033197	0.00143073	-3.16081	down
Bol033300	0.0371723	-1.79933	down
Bol033301	0.0161516	-1.68538	down
Bol033528	0.00247075	-3.11995	down
Bol033551	0.0224928	-2.26377	down
Bol033631	0.00437871	-2.04025	down
Bol033644	0.015973	-2.10428	down
Bol033660	0.0288487	-2.90282	down
Bol033662	0.0030231	-2.51278	down
Bol033679	0.018316	-2.30789	down
Bol033692	0.00755817	-2.24176	down
Bol033698	0.0267593	-1.72886	down
Bol033714	0.0361888	-2.08226	down
Bol033727	0.0236292	-1.66715	down
Bol033790	7.74e-06	-3.99883	down
Bol033808	1.1e-06	-3.97619	down
Bol033817	3.85e-10	-6.59596	down
Bol034255	0.00323274	-2.18194	down
Bol034364	1.94e-05	-2.74259	down
Bol034612	0.0293287	-1.91491	down
Bol034726	0.00843365	-2.79121	down
Bol034803	0.0266117	-1.68847	down
Bol035478	0.000201499	-2.477	down
Bol035644	0.0469365	-1.84739	down
Bol035689	0.00320464	-2.11361	down
Bol035858	0.0483258	-2.25302	down
Bol036160	2.15e-07	-4.51778	down
Bol036186	0.000177638	-3.62511	down
Bol036761	0.0144123	-2.03	down
Bol036961	0.0140559	-2.38134	down
Bol036965	0.0144594	-1.94054	down
Bol037032	0.00131068	-3.69005	down
Bol037132	4.22e-05	-3.48116	down
Bol037195	8.01e-15	#NAME?	down
Bol037350	0.00712364	-2.37507	down
Bol037768	0.0253586	-1.81097	down
Bol038010	4.41e-05	-4.23265	down
Bol038019	2.16e-13	-5.39155	down
Bol038140	0.0402184	-2.05851	down
Bol038222	7.34e-07	-3.10147	down
Bol038359	0.0271632	-4.02505	down
Bol038393	0.00972627	-2.15941	down
Bol038441	0.0192526	-1.79452	down
Bol038442	0.0154509	-1.85767	down
Bol038559	0.0149223	-1.87062	down
Bol038577	0.00403464	-2.45543	down
Bol038630	9.9e-11	#NAME?	down
Bol038884	0.00169585	-3.18498	down
Bol038927	0.0292419	-2.44484	down
Bol039211	0.00869722	-1.77962	down
Bol039257	0.0325792	-1.56923	down
Bol039529	0.00958017	-1.86527	down
Bol039646	0.000192426	-2.89925	down
Bol039686	0.000875012	-3.32062	down
Bol039715	0.0193123	-1.70492	down
Bol039723	0.000625492	-2.95837	down
Bol039785	0.0312775	-2.41649	down
Bol039822	0.005725	-2.08483	down
Bol040365	0.000372865	-2.49613	down
Bol040387	0.0448982	-2.00084	down
Bol040703	0.0370172	-1.63678	down
Bol040709	2.89e-06	-3.60348	down
Bol040728	0.00285038	-2.07739	down
Bol040770	0.0256771	-2.24619	down
Bol040843	0.00503999	-3.09408	down
Bol041032	0.0303007	-1.77729	down
Bol041312	0.0192799	-1.62179	down
Bol041333	0.0385039	-1.80536	down
Bol041352	0.000486603	-3.46243	down
Bol041820	0.00472434	-3.01061	down
Bol042168	0.00509214	-2.33144	down
Bol042216	1.26e-05	-4.03822	down
Bol042311	0.024273	-4.13441	down
Bol042312	0.0067967	-2.44571	down
Bol042321	0.0134167	-2.14537	down
Bol042369	0.00599192	-3.83616	down
Bol042518	0.0174697	-2.54534	down
Bol042894	6.5e-09	-6.75937	down
Bol042968	1.25e-14	#NAME?	down
Bol043020	2.73e-05	-3.64805	down
Bol043038	0.00690903	-2.97366	down
Bol043089	0.0141292	-2.11432	down
Bol043101	0.0102282	-2.89145	down
Bol043204	0.0188668	-2.36721	down
Bol043596	8.95e-18	-9.81884	down
Bol043693	2.55e-05	-3.10439	down
Bol043695	1.19e-06	-4.92956	down
Bol043790	3.92e-12	-8.17609	down
Bol043828	0.000228181	-3.28878	down
Bol043847	0.0099141	-1.85048	down
Bol043860	0.00151749	-2.89792	down
Bol043939	0.00385499	-2.19332	down
Bol044459	0.000105386	-3.6912	down
Bol044507	0.000154903	-3.97184	down
Bol044553	0.00816697	-2.34851	down
Bol044659	0.0138671	-2.51043	down
Bol044773	0.0337161	-1.86843	down
Bol044800	0.0183353	-3.42772	down
Bol044924	5.08e-05	-2.84768	down
Bol045167	0.0154064	-1.69306	down
Bol045233	3.21e-07	-3.30656	down
Bol045522	0.0363797	-1.57247	down
Bol045679	0.0245045	-2.12282	down
Bol045731	0.0325974	-1.73899	down
Bol045838	0.0166321	-1.86534	down
Kohlrabi_newGene_968	0.0089766	-2.65394	down
Kohlrabi_newGene_3371	0.00318897	-2.16669	down
Kohlrabi_newGene_3505	1.37e-10	#NAME?	down
Kohlrabi_newGene_4028	1.24e-17	#NAME?	down
Kohlrabi_newGene_4041	4.51e-07	-4.05562	down
Kohlrabi_newGene_5021	0.00483124	-1.79748	down
Kohlrabi_newGene_5485	0.0281046	-2.02338	down
Kohlrabi_newGene_5629	0.0377685	-2.61056	down
Kohlrabi_newGene_5630	0.0293444	-4.71219	down
Kohlrabi_newGene_6655	3.75e-11	-6.94715	down
Kohlrabi_newGene_6763	0.0162844	-7.52788	down
Kohlrabi_newGene_10391	0.0065786	-3.11623	down
Kohlrabi_newGene_10426	0.0208004	-5.78765	down
Kohlrabi_newGene_11021	1.53e-10	#NAME?	down
Kohlrabi_newGene_11088	1.91e-10	#NAME?	down
Kohlrabi_newGene_11870	9.75e-06	-4.14643	down
Kohlrabi_newGene_11901	0.000147495	-3.59054	down
Kohlrabi_newGene_13223	5.8e-19	-6.83149	down
Kohlrabi_newGene_13391	1.94e-26	#NAME?	down
Kohlrabi_newGene_14313	0.000162725	-3.86077	down
Kohlrabi_newGene_16444	0.0143774	-2.16486	down
Kohlrabi_newGene_17309	1.32e-10	#NAME?	down
Kohlrabi_newGene_17605	1.13e-10	-8.12743	down
Kohlrabi_newGene_18738	0.00671917	-1.8881	down
Kohlrabi_newGene_18963	3.01e-09	#NAME?	down
Kohlrabi_newGene_20649	1.09e-10	#NAME?	down
Kohlrabi_newGene_22037	0.0327344	-3.63266	down
Kohlrabi_newGene_22803	6.98e-07	-4.51558	down
Kohlrabi_newGene_25042	2.16e-13	#NAME?	down
Kohlrabi_newGene_25389	0.015973	-3.0211	down
Kohlrabi_newGene_25412	9.76e-17	#NAME?	down
Kohlrabi_newGene_26974	8.17e-06	-5.50188	down
Kohlrabi_newGene_30339	0.0250911	-3.50998	down
Kohlrabi_newGene_30498	0.000209005	-2.47601	down
Kohlrabi_newGene_30499	1.05e-07	-7.07857	down
Kohlrabi_newGene_30500	0.000163542	-4.40935	down
Kohlrabi_newGene_30678	1.52e-09	#NAME?	down
Kohlrabi_newGene_30828	0.0125031	-2.32842	down
Kohlrabi_newGene_30869	1.64e-15	#NAME?	down
Kohlrabi_newGene_30981	9.14e-05	-3.33931	down
Kohlrabi_newGene_31362	0.00161375	-2.45986	down
Kohlrabi_newGene_31477	7.08e-09	-6.68598	down
Kohlrabi_newGene_31845	0.0354836	-1.87839	down
Kohlrabi_newGene_31846	0.0101176	-2.75455	down
Kohlrabi_newGene_34264	1.6e-11	#NAME?	down
Kohlrabi_newGene_34730	7.42e-06	-3.79727	down
Kohlrabi_newGene_37124	4.12e-05	-3.20343	down
Kohlrabi_newGene_37526	5.59e-08	-5.95062	down
Kohlrabi_newGene_37548	0.0365594	-1.96593	down
Kohlrabi_newGene_37568	4.71e-11	#NAME?	down
Kohlrabi_newGene_37765	4.43e-25	#NAME?	down
Kohlrabi_newGene_37845	2.21e-07	-10.0615	down
Kohlrabi_newGene_37971	1.8e-12	-9.16678	down
Kohlrabi_newGene_37975	1.79e-08	#NAME?	down
Kohlrabi_newGene_37977	1.7e-14	#NAME?	down
Kohlrabi_newGene_38225	0.00965296	-1.88637	down
Kohlrabi_newGene_38591	0.0277867	-1.70986	down
Kohlrabi_newGene_38597	1.9e-21	#NAME?	down
Kohlrabi_newGene_38639	1.49e-08	#NAME?	down
Kohlrabi_newGene_39278	0.00104452	-3.03788	down
Kohlrabi_newGene_40040	7.25e-14	-9.10947	down
Kohlrabi_newGene_40335	6.98e-05	-3.6435	down
Kohlrabi_newGene_40422	4.25e-05	-3.27378	down
Kohlrabi_newGene_40466	0.0334513	-2.76267	down
Kohlrabi_newGene_41600	1.2e-20	-7.2561	down
Kohlrabi_newGene_41890	0.0132237	-1.92192	down
Kohlrabi_newGene_42386	0.0331322	-1.64603	down
Kohlrabi_newGene_42387	0.0160811	-2.72968	down
#NAME? indicates the expression level of gene in nwgl is 0. Inf represents the expression level of gene in the wild-type is 0.
