# Supplementary material for: Genome-Wide Analysis of Coding and Long Non-Coding RNAs Involved in Cuticular Wax Biosynthesis in Cabbage (Brassica oleracea L. var. capitata)
Source: Int J Mol Sci. 2019 Jun 10;20(11):2820. doi: 10.3390/ijms20112820 (PMC6600401; doi:10.3390/ijms20112820)
Supplement: Supplementary file 1 [file ijms-20-02820-s001.zip › ijms-505007 supplementary/Supplementary Files/Table S7. LncRNAs identified in cabbage..xlsx]

## Sheet: LncRNA_fpkm
Table S7. LncRNAs identified in cabbage.
LncRNA ID	LncRNA length		Expression (FPKM value)
		WT-1	WT-1	WT-2	WT-3	nwgl-1	nwgl-2	nwgl-3
MSTRG.10021.1	288	0	0	0	0	0	0.311234	1.01257
MSTRG.10059.1	774	0	0	0	0.423861	0.171697	0.214173	0.142912
MSTRG.10060.1	218	0.348982	0.348982	0	0.086616	0	0.088715	0.106055
MSTRG.1010.1	473	0.359984	0.359984	0.292484	0	0.164939	0.403623	0.162714
MSTRG.1017.7	1024	0	0	0	0	0	0.164097	0.045046
MSTRG.1017.8	959	0	0	0.084584	0.296747	0	0.127641	0
MSTRG.10191.1	299	0.004884	0.004884	0.021632	0.19474	0	0	0.360846
MSTRG.10208.1	225	0	0	0.352427	0	0	0	0
MSTRG.10224.1	567	1.48886	1.48886	6.51402	7.68855	2.49087	3.96257	3.01125
MSTRG.10238.2	271	0.135992	0.135992	0.037321	0	0	0	0
MSTRG.10284.1	587	0.465184	0.465184	1.76456	0.458869	0.587302	0.775107	0.892393
MSTRG.10297.2	875	0	0	0	0	0	1.0374	0.040318
MSTRG.10298.1	270	0	0	0.315304	0	0	0	0
MSTRG.10317.1	282	0	0	0	0	0	0.583484	0
MSTRG.10320.2	319	0	0	0	0	0	0.291417	0
MSTRG.10370.1	304	0.176824	0.176824	0	0	0	0	0
MSTRG.104.1	559	2.54274	2.54274	4.44757	1.76016	7.84897	13.6643	3.11373
MSTRG.10405.1	1336	0.085287	0.085287	0	0.104174	0.638637	0.454222	0.517641
MSTRG.10405.2	563	0	0	0.715401	0	0	0	0
MSTRG.10436.1	1451	0.176945	0.176945	2.34304	0	0.53218	0.204996	0
MSTRG.10436.2	1738	0.073106	0.073106	0.77208	0.473112	0.097234	0.08566	0.151044
MSTRG.10436.3	974	0.612692	0.612692	1.91316	0.721418	0.176148	0.205288	0.26674
MSTRG.10436.4	1081	0.108633	0.108633	0.095609	0.061858	0	0	0.019288
MSTRG.10436.5	1138	0.217589	0.217589	1.11905	0.517951	0.092155	0.227234	0.412968
MSTRG.10436.6	1056	0.311209	0.311209	0.967554	0.702103	0.006213	0.200831	0.24346
MSTRG.10439.1	355	0.126603	0.126603	0.424103	0.494247	0.159347	0.235341	0.257901
MSTRG.10478.1	302	0.30764	0.30764	0	0	0	0	0
MSTRG.10490.1	222	0	0	0	0	0.133518	0	0
MSTRG.10527.1	309	0	0	0	0	0.09221	0.212832	0.024941
MSTRG.10550.29	1147	0	0	0	0	0	0.202674	0
MSTRG.10550.30	317	0	0	0	0	0.148158	0.009335	0
MSTRG.10564.2	721	0	0	0	0	0.544431	0	0
MSTRG.10572.1	284	0.156859	0.156859	0.145562	0	0	0	0
MSTRG.10584.1	563	0.195412	0.195412	1.7118	2.17879	0.947911	0.423594	1.2213
MSTRG.10584.2	263	0.119761	0.119761	0.96037	1.4303	0.283614	0.431302	0.851543
MSTRG.10655.1	325	0	0	0.083281	0	0.141942	0.252124	0
MSTRG.10673.2	765	0	0	0	0	0.228746	0	0
MSTRG.10732.1	788	1.23631	1.23631	1.08049	0.389377	1.76964	0.915567	1.04124
MSTRG.10741.20	220	0	0	0.078815	0.144181	0.723592	0.146686	0
MSTRG.10747.1	368	0.259863	0.259863	0	0	0	0	0
MSTRG.10751.1	437	0.464584	0.464584	0.293232	0	0	0.016052	0
MSTRG.10763.1	551	0	0	0.142762	0.305351	0.094236	0	0
MSTRG.10787.1	1015	0.44647	0.44647	0.002592	0.152827	0.069264	0.43513	0.142032
MSTRG.10787.2	1098	0.530041	0.530041	1.97172	1.289	0.313994	0.401541	0.751025
MSTRG.10787.3	1055	0.668613	0.668613	1.11354	0.17569	0.335354	0.282563	0.419481
MSTRG.10819.1	264	0.464901	0.464901	1.28689	3.24965	1.67971	1.77934	1.15287
MSTRG.10819.2	264	0.078445	0.078445	4.03375	1.85005	4.00793	2.50305	2.00072
MSTRG.10824.1	352	0	0	0	0	0	0.290628	0
MSTRG.10843.1	381	0.346614	0.346614	0.480632	0.149916	0	0.065848	0.444463
MSTRG.10937.1	292	0	0	0	0.284868	0	0	0
MSTRG.10967.1	262	0	0	0	0	0.100386	0.555944	0
MSTRG.10984.1	688	0.482675	0.482675	0.135593	0.813197	0.217961	0.198046	0.185826
MSTRG.10991.2	259	0	0	0.012201	0.275773	0	0	0
MSTRG.11003.1	289	0	0	0.308495	0	0	0.497616	0
MSTRG.11016.1	313	0.478689	0.478689	1.25404	0.867782	1.17775	0.601232	1.22662
MSTRG.11016.2	350	0	0	0	0	0	0	0.150165
MSTRG.11016.3	416	0	0	0	0	0.775928	0	0.130148
MSTRG.1103.2	581	0	0	0.069458	0	0.269187	0	0.063555
MSTRG.11039.1	283	0.052471	0.052471	0.1422	0.293928	0	0	0
MSTRG.11040.1	294	0	0	0.252038	0.050833	0	0	0
MSTRG.11092.1	366	0.110606	0.110606	0.113187	0	0.160404	0.242909	0
MSTRG.11115.1	221	0	0	0.275563	0	0	0	0
MSTRG.11156.2	681	0	0	0	0	0	0.131879	0
MSTRG.11198.11	1480	0	0	0.341951	0	0	0	0
MSTRG.11198.4	688	0.27444	0.27444	0.026614	0.073356	0.058298	0.051277	0.052109
MSTRG.11198.8	3434	0.366448	0.366448	0.365651	0.431396	0.393218	0.572543	0.402659
MSTRG.11203.2	280	0.028282	0.028282	0	0	0	0.012748	0.231474
MSTRG.11219.2	598	0.168483	0.168483	0	0	0	0	0
MSTRG.11235.5	969	0	0	0.098039	0.025184	0.40959	0.02999	0.038053
MSTRG.11312.1	348	0.624625	0.624625	0.857713	1.29095	0.651349	0.711076	0.993521
MSTRG.11319.2	954	0.430662	0.430662	0.934581	0.814429	0.499175	0.189431	0.469554
MSTRG.11319.5	1025	0.030546	0.030546	0.370666	0	0	0.018924	0
MSTRG.11319.6	817	0.000531	0.000531	0.117441	0.424789	0.130656	0.006465	0.227022
MSTRG.11319.7	883	0.002103	0.002103	0.207888	0.234556	0.020669	0.163962	0.289073
MSTRG.11319.9	569	0.169749	0.169749	0.121162	0.815774	0.115474	0.094341	0.483982
MSTRG.11351.1	251	0	0	0.249577	0	0	0	0
MSTRG.11372.1	306	0.375498	0.375498	0.422497	0.020297	0.115028	0.027204	0.158582
MSTRG.11373.1	338	0.216589	0.216589	0.212351	0.067704	0.272341	0.093394	0.199411
MSTRG.11478.1	1548	1.54716	1.54716	4.98974	3.89194	2.67548	2.78001	2.90268
MSTRG.11478.2	812	1.65887	1.65887	1.70835	0.531245	0.680801	1.65424	0.587356
MSTRG.11478.3	704	3.90599	3.90599	5.0331	5.72616	2.60175	2.24998	4.70098
MSTRG.11478.4	529	0.54199	0.54199	0	0	0	0	0
MSTRG.11550.10	2563	0	0	0	0	0.25109	0.110858	0.236514
MSTRG.11550.11	2526	0.116095	0.116095	0.30303	0.107667	0.417098	0.63108	0.207866
MSTRG.11550.12	508	0.069376	0.069376	0.456025	0.03635	0.145689	0.357815	0
MSTRG.11550.3	3002	0	0	0.073342	0	0.304492	0.001399	0.108265
MSTRG.11550.4	3030	0.030919	0.030919	0.019879	0.017235	0.276278	0.004006	0.004048
MSTRG.11550.5	2995	0	0	0.025675	0	0.313046	0.306313	0.108167
MSTRG.11550.6	3023	0.077751	0.077751	0.049744	0.083824	0.415059	0.474415	0.130338
MSTRG.11550.7	3224	0.055856	0.055856	0.079092	0.102224	0.314065	0.283951	0.256782
MSTRG.11550.8	1961	0.039592	0.039592	0.204772	0.170218	0.231845	0.114454	0.239734
MSTRG.11550.9	1966	0.043979	0.043979	0.154004	0.256155	0.19374	0.072453	0.154923
MSTRG.11583.1	282	0	0	0.219142	0	0.240129	0	0
MSTRG.11614.1	251	0.3524	0.3524	0	0	0	0	0
MSTRG.11625.1	227	0	0	0.064508	0.043728	0	0	0.135573
MSTRG.11630.1	248	0.046105	0.046105	0	0.466667	0	0.073662	0
MSTRG.11631.2	204	0.020462	0.020462	0	0.323484	0.148718	0	0.105249
MSTRG.11637.1	678	0	0	0.353104	0.173588	0	0.179268	0
MSTRG.11639.1	355	0.125208	0.125208	0	0	0	0	0
MSTRG.11649.1	282	0	0	0	0	0	0.155473	0
MSTRG.11703.1	485	0	0	0.77988	0	0.096838	0.10647	0.12712
MSTRG.11710.1	231	0	0	1.53855	0	0	0	0.631877
MSTRG.11714.1	227	0.048351	0.048351	0.174195	0	0.048966	0	0.033271
MSTRG.11737.2	569	0.169595	0.169595	0.421795	0.477886	0.342556	0.548111	0.722565
MSTRG.11747.1	385	0.179002	0.179002	0	0	0	0	0
MSTRG.11773.1	271	0.164384	0.164384	0	0	0	0	0
MSTRG.11804.4	341	0.052248	0.052248	0.195238	0	0.187817	0.40991	0.029126
MSTRG.11846.1	239	0	0	0	0	0	0.183445	0
MSTRG.11854.11	1181	0.228169	0.228169	0.016332	0.213034	0.135044	0.023813	0.024056
MSTRG.11854.12	1327	0.153848	0.153848	0.199923	0.241015	0.388995	0.18908	0.276982
MSTRG.11854.2	1519	0.115239	0.115239	0.119372	0.153265	0.052702	0.112138	0.141092
MSTRG.11854.6	1762	0.064955	0.064955	0.117232	0.099989	0.065018	0.110227	0.069297
MSTRG.11861.1	1514	0.369656	0.369656	0.245203	0.102944	0.213524	0.193366	0.24704
MSTRG.11861.14	1283	0.040818	0.040818	0.06189	0.056944	0.102253	0.05832	0.062313
MSTRG.11861.15	858	0.187661	0.187661	0.273971	0.337304	0.094553	0.108768	0.351803
MSTRG.11861.2	1511	0.033242	0.033242	0.121823	0.061615	0.095981	0.054458	0.152886
MSTRG.11861.4	1469	0.018677	0.018677	0.184949	0.072218	0.033426	0.004124	0.013254
MSTRG.11861.5	1035	0.120895	0.120895	0	0	0.100089	0	0
MSTRG.11861.6	934	0.136796	0.136796	0.530126	0.110416	0.062656	0.191325	0.227484
MSTRG.11861.7	1431	0.066718	0.066718	0.108091	0.089278	0.058802	0.113847	0.077336
MSTRG.11861.9	817	0	0	0	0	0	0.273899	0
MSTRG.11874.1	409	0.081689	0.081689	0.047888	0.85934	0	0	0
MSTRG.11884.1	220	1.44781	1.44781	0.819632	0.720151	1.23796	1.49975	1.34002
MSTRG.1193.1	371	0	0	0	0	0	0.019696	0.166319
MSTRG.11940.4	334	0.069166	0.069166	0.276616	0	0.512651	0	0
MSTRG.11940.5	404	0.054112	0.054112	0.492304	0	0.303814	0.256179	0
MSTRG.11940.6	429	0	0	0.521966	0	0	0	0
MSTRG.11940.7	380	0.071339	0.071339	0	0.409265	0	0.478752	0
MSTRG.11940.8	363	0.12681	0.12681	0	0	0	0	0.222533
MSTRG.11954.1	233	0.177172	0.177172	0	0	0	0	0
MSTRG.11959.1	285	0	0	0.301417	0.479632	0.162963	0.120249	0
MSTRG.11969.1	372	0	0	0	0	0.084029	0.603959	0.144465
MSTRG.1198.1	419	0	0	0.393137	0	0	0	0
MSTRG.11981.1	238	0	0	0.334065	0	0	0	0
MSTRG.11996.1	558	0.288338	0.288338	0.276683	3.33932	0.95728	0.849753	0.376308
MSTRG.11997.4	836	0.035406	0.035406	0	0.203974	0.156304	0.026047	0.173584
MSTRG.11998.1	226	0	0	0	0	0.23968	0	0
MSTRG.12024.1	244	0	0	0.19564	0	0	0	0
MSTRG.12058.2	246	0	0	0	0	0.05916	0.371393	0.170697
MSTRG.12079.1	236	0	0	0.2016	0	0.099505	0	0
MSTRG.12134.1	275	0.250009	0.250009	0.23046	0	0	0	0
MSTRG.12137.1	301	0	0	0	0	0.412276	0	0
MSTRG.12155.1	399	0.055825	0.055825	0.515126	0.531612	0.335599	0.064611	0
MSTRG.12179.1	289	0.013754	0.013754	0.331107	0	0.138858	0.343195	0
MSTRG.12181.1	245	0.178192	0.178192	0	0	0	0	0
MSTRG.12227.2	1100	0.32682	0.32682	0.124866	0.328578	0.137754	0.061939	0.075083
MSTRG.12227.3	1061	0.038383	0.038383	0.19232	0.051915	0.015711	0.154025	0.020437
MSTRG.12227.4	804	0.372976	0.372976	1.67391	0.618921	0.21811	0.250982	0.240846
MSTRG.12227.5	722	0	0	0.41875	0	0	0	0
MSTRG.12267.1	250	0	0	0	0	0	0	0.181876
MSTRG.12349.1	391	0	0	0.03646	0.254863	0.229063	0.080319	0
MSTRG.12349.2	318	0	0	0	0.004185	0	0	0.144439
MSTRG.12350.1	1702	0.145825	0.145825	0.209686	0.473716	0.202177	0.248869	0.176561
MSTRG.12387.3	319	0	0	0	0	0.193709	0.022601	0
MSTRG.12419.1	585	0.062222	0.062222	0.106202	0.133138	0	0.126159	0
MSTRG.12427.6	221	0.042517	0.042517	0	0.266189	0	0.032182	0.065983
MSTRG.12444.1	345	0	0	0.354012	0.251554	0	0.100536	0
MSTRG.12460.1	452	0.166022	0.166022	0.314278	0.579654	0.083278	0.126148	0.16454
MSTRG.12460.2	583	0.145827	0.145827	0.138728	0.336373	0.163776	0.124966	0.468782
MSTRG.1247.2	1460	0.042855	0.042855	0.003711	0.034074	0.01343	0.02497	0.19209
MSTRG.12497.1	230	0.031635	0.031635	0.068034	0	0.245495	0	0.03306
MSTRG.12522.1	236	0.145976	0.145976	0	0	0	0	0
MSTRG.12563.1	336	0	0	0	0	0	0.217187	0
MSTRG.12584.1	376	0	0	0	0.055184	0	0	0.245956
MSTRG.12590.1	604	0.141036	0.141036	0.498532	0.086854	0.124082	1.53273	0
MSTRG.12596.3	367	1.52327	1.52327	5.31241	12.7711	0	0.107625	0.072925
MSTRG.12596.4	362	0.025284	0.025284	0.034615	0.18984	0	0	0
MSTRG.12649.1	802	0.143473	0.143473	0.395601	0.248369	0.046719	0.323701	0.144525
MSTRG.12715.1	268	0	0	0	0	0	0	0.346223
MSTRG.12718.1	279	0	0	0.425754	0.170935	0.294778	0.195383	0.910985
MSTRG.12748.1	263	0	0	0	0	0	0.403426	0
MSTRG.12751.1	257	0.172761	0.172761	0	0	0	0	0
MSTRG.12768.1	237	0	0	0.298447	0	0	0	0.071705
MSTRG.12776.1	329	0	0	0.192817	0	0	0	0
MSTRG.12810.1	332	0.011033	0.011033	0.180911	0.521555	0.011789	0.019735	0.227929
MSTRG.12811.1	419	0	0	0.644083	1.09532	0.130773	0.019452	0.071119
MSTRG.12832.1	371	0.085574	0.085574	0.466768	0.399603	0.313791	0.408973	0.225857
MSTRG.12867.1	772	0	0	0	0.408463	0.048124	0.221386	0
MSTRG.12874.1	3333	2.366	2.366	5.01064	1.99483	1.91004	1.8393	2.76187
MSTRG.12890.11	1336	0.007969	0.007969	0.000157	0	0.163304	0.211477	0.001498
MSTRG.12890.13	929	0.104688	0.104688	0.017411	0.043184	0	0.037036	0.013313
MSTRG.12890.15	1227	0.026889	0.026889	0	0.290338	0	0	0
MSTRG.12890.17	1250	0.20687	0.20687	0.059443	0	0	0.057316	0.138513
MSTRG.12890.6	1147	0	0	0.045481	0.415938	0	0	0.007416
MSTRG.12901.1	325	0	0	0.340021	0	0	0	0
MSTRG.12958.1	394	0.194787	0.194787	0.945816	0	0.341982	0.059224	0.281664
MSTRG.12959.1	360	0	0	0.290605	0	0.223669	0	0.334287
MSTRG.12996.1	223	0	0	0	0	0.180891	0	0
MSTRG.13050.1	256	0	0	0	0	0	0	0.294618
MSTRG.13059.20	4720	0.058005	0.058005	0.067655	0.092256	0.200875	0.179531	0.16029
MSTRG.13090.1	518	1.7125	1.7125	3.73012	2.13083	1.97834	2.27043	0
MSTRG.131.1	324	0	0	0.152229	0	0.070413	0.225532	0.035539
MSTRG.1312.1	344	0	0	0.295977	0	0	0.099885	0
MSTRG.13123.1	970	0	0	0.140488	0.487941	0.096838	0	0.048165
MSTRG.13136.1	511	0.203028	0.203028	0.43305	0	0.153184	0.228226	0.060326
MSTRG.13150.1	1275	0.068986	0.068986	0.154031	0.195373	0.199078	0.139305	0.166544
MSTRG.13164.1	853	0.338941	0.338941	1.0434	0.382005	0	0	0.083963
MSTRG.13170.2	267	0	0	0.111504	0	0.256233	0	0
MSTRG.13198.1	560	0.548541	0.548541	1.26609	0.714272	0.86785	0.194946	0.431755
MSTRG.13230.1	1114	0.038505	0.038505	0.54701	0.049979	0.339968	0.292709	0.134283
MSTRG.13230.2	1310	0.232116	0.232116	0.313008	0.501533	0.286952	0.3549	0.159068
MSTRG.13230.3	710	0.205824	0.205824	0.18965	0	0.336273	0.157589	0.484832
MSTRG.13230.4	568	0	0	0.248392	0	0	0	0
MSTRG.13230.5	763	0	0	0.163678	0	0	0.063394	0.089434
MSTRG.13278.2	507	0	0	0.156507	0.007985	0.143435	0	0.073266
MSTRG.13352.1	532	0	0	0	0	1.16131	1.45325	0.476865
MSTRG.13352.2	913	0	0	0	0.018222	1.26159	1.45324	0.09787
MSTRG.13352.3	965	0.046164	0.046164	0	0	0.279022	0.893185	0.091308
MSTRG.1339.1	721	0.036454	0.036454	0	0	0.140722	0.617009	0.273077
MSTRG.1339.2	706	0.004838	0.004838	0	0	0	0.32493	0
MSTRG.13460.1	700	0.504948	0.504948	0.279616	0	0.367709	0.278092	0.348034
MSTRG.13464.1	294	0	0	0	0	0	0	0.787614
MSTRG.13466.2	811	0.470189	0.470189	1.36441	1.07107	0.129852	0.710364	0.918872
MSTRG.13466.3	382	0	0	0	0	2.49479	0	0
MSTRG.13503.1	332	0	0	0.143306	0.400875	0	0	0
MSTRG.13507.1	418	0.00771	0.00771	0	0.272585	0.005536	0.26804	0
MSTRG.13507.2	391	0.043324	0.043324	0	0.194078	0.034685	0.269986	0
MSTRG.13525.1	577	0.125503	0.125503	0.959064	0.7186	0.188028	0.309428	0.209695
MSTRG.13532.1	537	0	0	0	0	0.145767	0	0.086203
MSTRG.13544.2	362	0	0	0	0	0	0	0.570972
MSTRG.13564.5	1332	0	0	0.060029	0	0	0.365179	0.075112
MSTRG.13568.2	946	0.172021	0.172021	0	0	0.112118	0.191864	0
MSTRG.13568.3	1038	0	0	0	0	0	0.118695	0
MSTRG.13568.4	907	0.283614	0.283614	0.215517	0.256647	0.117023	0.246784	0
MSTRG.13579.1	217	0.091012	0.091012	0.14568	0	0	0	0
MSTRG.13604.1	336	0.219352	0.219352	0.448243	0	0	0	0
MSTRG.1361.1	2786	0.009147	0.009147	0.02238	0.170185	0.049039	0.030755	0.143766
MSTRG.1361.11	1715	0.000662	0.000662	0.10837	0.02053	0.058253	0.038198	0.183039
MSTRG.1361.12	1702	0.011273	0.011273	0.15402	0.63097	0.000432	0.001719	0.167906
MSTRG.1361.13	1412	0.044756	0.044756	0.037248	0.206263	0.000611	0.033895	0.071941
MSTRG.1361.16	1601	0	0	0	0	0	0.103182	0
MSTRG.1361.17	843	0.192139	0.192139	0.965256	0	0.298146	0.217797	0.113738
MSTRG.1361.3	2269	0	0	0	0.067978	0	0.038513	0.116149
MSTRG.1361.4	1917	0	0	0	0.265442	0	0	0
MSTRG.1361.5	1974	0.004143	0.004143	0.003917	0.050411	0.032175	0.03048	0.123244
MSTRG.1361.6	2300	0.024754	0.024754	0.114902	0.015452	0.044385	0.038377	0.227797
MSTRG.1361.8	1490	0.179113	0.179113	0.333125	0.050211	0.05799	0.049123	0.159365
MSTRG.1361.9	1870	0.00902	0.00902	0.078065	0.030799	0.067089	0.040681	0.221215
MSTRG.13615.2	213	0	0	0	0	0	0.159953	0
MSTRG.1365.1	642	0	0	0	0	0	0.280907	0
MSTRG.1365.3	712	0	0	0	0	0	0	0.301867
MSTRG.13706.1	512	0	0	0.026623	0	0.158203	0	0.58462
MSTRG.13707.2	1068	0.101545	0.101545	0	0.08334	0	0	0.207097
MSTRG.13743.1	801	0.185385	0.185385	0.217792	0.23061	0.197272	0.211184	0
MSTRG.13744.1	257	0	0	0	0	0	0	0.209508
MSTRG.13762.1	258	0	0	0.165354	0.064482	0	0.000189	0.238965
MSTRG.13770.1	297	0	0	0.493041	0.139394	0	0	0.342805
MSTRG.13838.1	749	0	0	0.200446	0	0	0.117202	0
MSTRG.13842.1	751	0.020573	0.020573	0.224901	0.037449	0	0	0
MSTRG.13929.1	782	0.056903	0.056903	0.192866	0.238057	0	0	0.016894
MSTRG.13930.1	335	0	0	0.406658	0.637146	0	0.298397	0.037449
MSTRG.13947.1	518	0.144846	0.144846	0.64607	1.68292	0.271501	0.589563	0.47182
MSTRG.13966.1	361	0	0	0	0.042551	0.238084	0.023501	0.639729
MSTRG.14069.1	847	0.616449	0.616449	0.802904	0.696033	0.82185	0.67779	0.193288
MSTRG.14069.2	568	0.188834	0.188834	0.212494	0.032509	0.261263	0.056577	0.151424
MSTRG.14069.3	595	0.074328	0.074328	0.147177	0.324613	0.155152	0.275642	0.267287
MSTRG.14098.2	900	0.005277	0.005277	0	0	0.022237	1.15969	0
MSTRG.14102.2	675	0	0	0.121368	0.14435	0.118723	0.224421	0.391823
MSTRG.14102.3	1950	0	0	0.002858	0	0.123972	0.182553	0.07747
MSTRG.14102.5	432	0.04632	0.04632	0.11012	0	0	0	0
MSTRG.14112.1	290	0	0	0	0.182617	0.046148	0.12223	0
MSTRG.14159.1	481	0	0	0.14937	0.09791	0	0	0
MSTRG.14161.1	599	0.14206	0.14206	0	0	0	0.095647	0
MSTRG.14177.1	371	0.605021	0.605021	1.10698	0.712048	0.644413	0.589482	0.916818
MSTRG.14177.2	472	0.746078	0.746078	2.0055	1.64405	1.25503	0.894892	1.17097
MSTRG.14177.3	335	0.322062	0.322062	0	0	0	0	0
MSTRG.14177.4	300	0.228301	0.228301	0.522672	0.631969	0.685512	0.343868	0.57938
MSTRG.14177.5	432	1.51881	1.51881	1.66527	2.94135	1.25263	0.500136	0.846055
MSTRG.14177.6	410	0.21727	0.21727	0.161109	0.154158	0.115147	0	0.50228
MSTRG.14181.1	325	0	0	0.238783	0	0	0	0
MSTRG.14182.1	557	0	0	0	0	0.02642	0.164511	0.262238
MSTRG.14200.1	2298	0.50275	0.50275	0.289841	0.049224	0.001913	1.98103	0.396543
MSTRG.14200.10	2001	0.268681	0.268681	0.392112	0.541194	0.339796	0.291375	0.275287
MSTRG.14200.11	2247	0.138693	0.138693	0.381029	0.340593	0.079072	0.693736	0.149394
MSTRG.14200.12	1983	0.105354	0.105354	0.179108	1.69022	0.842951	0	0.080272
MSTRG.14200.14	2434	0.037255	0.037255	0.178449	0.156642	0.064764	0.598129	0.128852
MSTRG.14200.17	1775	0.067139	0.067139	0.042171	0.083688	0.137658	0.199859	0.038606
MSTRG.14200.2	2190	0.158421	0.158421	0.556573	0.02568	0.011685	0	0.001303
MSTRG.14200.20	1620	6.04607	6.04607	10.1645	12.1372	6.14946	6.10199	7.53673
MSTRG.14200.21	1371	2.51653	2.51653	2.28	3.52259	3.88059	3.63204	3.08847
MSTRG.14200.26	1962	0.006118	0.006118	0.017219	0.007897	0.223945	0.006604	0.07602
MSTRG.14200.28	1398	0.960082	0.960082	4.38258	5.4856	0.308447	1.20145	1.86935
MSTRG.14200.4	2098	0	0	0.973559	0	1.49167	0.418636	0.933708
MSTRG.14200.8	2606	0.197047	0.197047	0.028057	0.00159	0.003733	0.00176	0.004255
MSTRG.14240.2	225	0	0	0	0	0	0	0.152534
MSTRG.14243.1	1396	0.072678	0.072678	0.528026	0.391342	0.063212	0.116613	0.226488
MSTRG.14243.2	1498	0.048214	0.048214	0.254789	0.458131	0.069178	0.035643	0.086414
MSTRG.14243.8	1298	0.078982	0.078982	0.080537	0.396525	0.016618	0	0.105061
MSTRG.14244.5	876	0.477365	0.477365	0.04176	0	0	0	0
MSTRG.14250.2	915	0	0	0.157764	0.264535	0	0	0.065771
MSTRG.14357.1	292	0.724192	0.724192	0	0.602212	0	0	0.182789
MSTRG.14357.2	878	0.609114	0.609114	0.046602	1.5889	0.037623	0	0.40009
MSTRG.14357.3	583	0.055708	0.055708	0	0.894203	0.090048	0	0.165285
MSTRG.1446.1	261	0	0	0	0	0	0.389532	0
MSTRG.1447.1	801	0.175003	0.175003	0.423506	0.627722	0.037656	0.498217	0.229563
MSTRG.14482.1	363	0	0	0.240291	0	0	0.04026	0
MSTRG.14508.1	266	0	0	0	0.21598	0	0	0
MSTRG.14540.1	6542	1.37049	1.37049	1.73661	1.75838	2.04377	0.906986	1.87131
MSTRG.14540.2	5415	0.24603	0.24603	0.353283	0.102204	0.36557	0.753739	0.375314
MSTRG.14540.3	5529	0.006627	0.006627	0	1.91361	0	0.002883	0.241986
MSTRG.14540.4	4751	0.203319	0.203319	0.597065	0	0.489478	0.577762	0.190233
MSTRG.14550.1	276	0	0	0	0	0.673485	0.727522	0.720712
MSTRG.14575.4	798	0.093533	0.093533	0.713115	0.421763	0.73445	0.403648	0.346696
MSTRG.1458.1	220	0.191523	0.191523	0	0	0	0	0
MSTRG.14581.8	261	0	0	0	0	0	0	0.23836
MSTRG.14600.1	424	0.120143	0.120143	1.25503	0.791943	0.544397	1.07412	0.946849
MSTRG.14609.1	444	0.133778	0.133778	0	0	0	0	0
MSTRG.14626.2	567	0	0	0.617745	0	0	0	0.167737
MSTRG.14655.1	615	0.217307	0.217307	0.030314	0	0.092975	0.048206	0.023243
MSTRG.14656.1	374	0.104808	0.104808	0	0.113696	0.451244	0.137989	0
MSTRG.14657.3	517	0.095447	0.095447	0	0.176982	0	0	0.055498
MSTRG.14669.1	215	0	0	0.073272	0.265923	0.217477	0.134362	0.035606
MSTRG.14684.1	607	0	0	0.155026	0.401245	0	0	0.192856
MSTRG.14685.1	221	0	0	0	0	0	0	0.453331
MSTRG.14697.1	212	0.098995	0.098995	0	0	0	0.41017	0
MSTRG.14770.1	265	0	0	0.458819	0.467072	0.195261	0.13585	0.416837
MSTRG.14774.1	212	0	0	0	0	0	0.137872	0
MSTRG.14800.1	831	0.74473	0.74473	2.07792	0.189786	0.124841	0.069408	0.281494
MSTRG.14841.1	507	0.155327	0.155327	0	0	0	0	0
MSTRG.14877.1	449	0	0	0.05879	0	0	0.397476	0
MSTRG.14878.1	313	0	0	0.377901	0	0	0.534276	0
MSTRG.14888.1	409	0.395619	0.395619	0	0	0	0	0
MSTRG.14889.1	389	0.374734	0.374734	0	0	0	0	0
MSTRG.14889.2	220	0.452826	0.452826	0	0	0	0	0
MSTRG.14889.3	364	0.367404	0.367404	0	0	0	0	0
MSTRG.14889.4	259	0.223726	0.223726	0	0	0	0	0
MSTRG.14890.1	609	0.322881	0.322881	0	0	0	0	0
MSTRG.14890.2	889	0.839102	0.839102	0.145841	0.075977	0.10338	0.028613	0.008669
MSTRG.14890.3	894	0.29552	0.29552	0.005879	0.005955	0	0.016347	0
MSTRG.14890.4	573	0.858596	0.858596	0	0.055917	0	0	0
MSTRG.14890.5	719	0.178007	0.178007	0	0	0	0	0
MSTRG.14891.1	738	0.313248	0.313248	0.009885	0	0	0	0.010443
MSTRG.14891.2	341	0.268528	0.268528	0	0	0	0	0
MSTRG.14891.3	517	0.224058	0.224058	0	0	0	0	0
MSTRG.14892.1	251	0.401306	0.401306	0	0	0	0	0
MSTRG.14893.1	234	0.157377	0.157377	0	0	0	0	0
MSTRG.14899.3	239	0	0	0	0.258014	0.754501	0	0
MSTRG.1490.1	602	0.339249	0.339249	0.584187	0	0.669472	0.266824	0.054165
MSTRG.14900.1	527	0.402369	0.402369	0.174493	0.041775	0	0.026177	0.047998
MSTRG.14902.1	809	0.6703	0.6703	0	0	0	0	0
MSTRG.14905.1	607	0.214463	0.214463	0	0	0	0	0
MSTRG.14917.1	554	0.311125	0.311125	0	0	0	0	0
MSTRG.14922.10	270	0.117878	0.117878	1.88826	0.799077	0.34094	0	0.484535
MSTRG.14922.3	851	0.009154	0.009154	0.752677	0.274658	0.016343	0.144799	0
MSTRG.14922.5	827	0	0	0.36276	0	0	0.552484	0
MSTRG.14922.6	844	0	0	0.169493	0.204674	0.043337	0	0.445029
MSTRG.14922.7	820	0	0	0.150486	0.843692	0	0	0
MSTRG.14923.1	613	0	0	0	0	0.360994	0.226051	0.056239
MSTRG.14926.1	363	0.260774	0.260774	0.635352	0.481629	0.341594	0.527713	0.842563
MSTRG.14926.2	271	0.178552	0.178552	0.404233	1.96971	0.794873	0	0
MSTRG.14939.1	319	0	0	0.024858	0.204086	0	0	0
MSTRG.14972.1	391	0.074943	0.074943	0.21416	0	0	0	0
MSTRG.1501.1	228	0.149796	0.149796	0.953407	0.34851	0.714564	0.661283	1.07465
MSTRG.1502.1	1530	0.077396	0.077396	0.366096	0.196421	0.374219	0.357569	0.289706
MSTRG.1502.2	1374	0.252939	0.252939	0.781646	0.132916	1.04103	0.172382	0.397574
MSTRG.1502.3	760	0.38348	0.38348	0.410344	0.218122	0.782177	0.454824	0.105123
MSTRG.1502.4	1283	0.082543	0.082543	0.505902	0.182336	0.833702	0.228514	0.674306
MSTRG.1502.5	943	0.002762	0.002762	0.257689	0.042693	0.421904	0.147657	0.059246
MSTRG.1502.6	1510	0.236049	0.236049	0.271776	0.279308	1.11169	1.58448	0.772461
MSTRG.1502.7	644	0.126755	0.126755	0.197353	0.148019	0.720175	0.321325	0.471378
MSTRG.1502.8	1397	0.295424	0.295424	0.228249	0.132758	0.245979	0.406872	0.784203
MSTRG.15061.1	263	1.64679	1.64679	4.00902	2.43873	3.15846	2.78156	2.31394
MSTRG.15097.1	326	0.142875	0.142875	0.055215	0	0.004962	0	0
MSTRG.15102.2	275	0.164018	0.164018	0.011149	0	0	0	0
MSTRG.15154.1	299	0	0	0.457565	0.166892	0	0	0
MSTRG.15184.1	378	0	0	0	0	0.174639	0.247983	0
MSTRG.15290.1	286	0.887671	0.887671	0.752665	0.202816	1.3152	0.377625	0.914017
MSTRG.15333.1	450	0	0	0	0	0.284928	0.151071	0
MSTRG.15384.1	207	0.143472	0.143472	0	0	0.055966	0.01765	0
MSTRG.15398.1	1285	0.053659	0.053659	0.597212	0	2.67354	2.5787	3.07432
MSTRG.15398.2	1272	0	0	0.054783	0	0.59523	0	0.341313
MSTRG.15398.4	1256	0.028886	0.028886	0.009174	0.207645	0.371559	0.410683	0.158632
MSTRG.15405.1	811	0.026158	0.026158	0	0	0.182015	0.265364	0.159982
MSTRG.15419.1	780	0	0	0.233347	0.104652	0.070516	0	0.014142
MSTRG.1543.1	457	0.503101	0.503101	0.028171	0.144307	0	0.268761	0.269794
MSTRG.15441.2	1223	0.256381	0.256381	0.547774	0.450119	1.41871	2.52227	1.16885
MSTRG.15448.1	242	0	0	0	0	0.268902	0	0
MSTRG.15450.1	268	0	0	0	0	0.411441	0.029342	0
MSTRG.15457.2	381	0	0	0	0	0.461791	0.05618	0
MSTRG.15483.1	907	0.160336	0.160336	0.52742	0.266115	0.953315	0.489815	0.663345
MSTRG.15483.2	614	0	0	0	0	0	0.347904	0
MSTRG.15483.3	868	0.168354	0.168354	0	0	0	0.582783	0.119636
MSTRG.15483.4	802	0	0	0.14587	0	0	0	0.283883
MSTRG.15500.1	429	0	0	0	0	0	0	0.323954
MSTRG.15555.1	421	0.218037	0.218037	0.192244	0.053215	0.179478	0.029102	0.113494
MSTRG.15563.2	1142	0.005958	0.005958	0.253918	0.052906	0.012495	0	0
MSTRG.15565.1	392	0.010895	0.010895	0	0	0	0.10605	0
MSTRG.15578.1	379	0	0	0	0	0	0.413369	0.16064
MSTRG.15594.1	483	0	0	0.593142	0	0	0	0.343842
MSTRG.15594.2	477	0	0	0.21156	0	0	0	0.007561
MSTRG.1561.1	249	0.114029	0.114029	0.428856	0.26725	0	0	0
MSTRG.15615.2	270	0.0011	0.0011	0.001175	0.16136	0.435559	0.00243	0.000761
MSTRG.15619.1	270	1.526	1.526	2.19307	1.48433	1.92081	2.12906	0.643036
MSTRG.15659.1	346	0.261651	0.261651	0.510306	0.167966	0.035293	0	0
MSTRG.15660.1	223	0.541812	0.541812	0.882449	1.08074	0	0	0
MSTRG.15661.1	1042	0	0	0.263128	0.257911	0.327632	0.239951	0.37907
MSTRG.15679.1	981	0.180212	0.180212	0.206022	0.385104	0	0	0
MSTRG.15679.3	824	0.123164	0.123164	0	0	0.488678	0	0
MSTRG.15692.1	337	0.673874	0.673874	0.292713	0.958522	0.555604	2.20489	0.942481
MSTRG.157.1	326	0.181137	0.181137	0	0	0	0	0
MSTRG.1570.1	276	0	0	0	0	0	0.28481	0.167535
MSTRG.15798.2	295	0	0	0.013574	0	0.516928	0.106416	0
MSTRG.158.1	297	0.196324	0.196324	0	0	0	0	0
MSTRG.15803.1	603	0.024626	0.024626	0.521889	0	0	0.081609	0.03009
MSTRG.15831.1	484	0.148595	0.148595	0	0	0	0	0
MSTRG.15867.1	425	0.157228	0.157228	0.111574	0.058716	0	0.152334	0.144582
MSTRG.15871.2	378	0	0	1.14558	0.814123	0	0	0
MSTRG.15871.4	472	0	0	0.929299	0.243964	0	0	0
MSTRG.15871.5	490	0.012256	0.012256	0.620826	0.125112	0.072502	0.037175	0.036422
MSTRG.15880.1	586	0.756883	0.756883	1.51879	0.579914	0.106497	0.368238	0.404131
MSTRG.15880.2	597	0	0	0.240951	0	0	0.124521	0
MSTRG.15880.3	628	0	0	0.182161	0	0	0	0
MSTRG.15882.1	259	0	0	0.151652	0	0.120891	0	0
MSTRG.1593.1	324	0	0	0.316205	0	0.150069	0.082394	0
MSTRG.15966.2	490	0	0	0	0	0	0.129641	0
MSTRG.1598.1	1533	0.03529	0.03529	0.313482	0.225656	0.12109	0.306468	0.192199
MSTRG.1598.2	1078	0	0	0.012891	0	0.206033	0	0
MSTRG.1598.4	977	0.242869	0.242869	1.27971	0.17911	0.362572	1.24022	0.026068
MSTRG.1598.5	745	0	0	0	0	0	0	0.736479
MSTRG.1598.6	492	0	0	0.269696	0.471648	0.186852	0.385191	0
MSTRG.1598.7	422	0.078206	0.078206	0	0.238708	0	0	0.037296
MSTRG.1598.8	1233	0.187777	0.187777	2.80743	0.219655	0.747971	0.789301	0.871882
MSTRG.15998.1	416	0	0	0.193879	0.275666	0	0.070145	0.401634
MSTRG.16003.2	204	2.22031	2.22031	1.00928	0.963926	3.32297	2.12903	2.00623
MSTRG.16016.1	660	1.04363	1.04363	1.38019	0.422971	1.26663	1.19317	0.569222
MSTRG.16016.2	660	0.293628	0.293628	0.561924	0.194335	0.379594	0.567737	0.204022
MSTRG.16016.3	481	0.248839	0.248839	0.52016	0.07298	0.257657	0.539998	0.331869
MSTRG.16016.4	662	0.086232	0.086232	0.16398	0.057505	0.148433	0.221621	0.105078
MSTRG.16037.1	1095	0.056278	0.056278	0.265893	0.075965	0.02166	0.202057	0.041524
MSTRG.16037.2	412	0.138762	0.138762	0	0	0	0	0
MSTRG.16037.3	551	0	0	0.135606	0	0	0.019958	0
MSTRG.16037.4	356	0	0	0	0	0.301549	0.098524	0
MSTRG.16042.1	205	0	0	0.280824	0	0	0	0
MSTRG.16044.1	521	0	0	0	0	0.723674	0.231793	0.575507
MSTRG.1606.2	396	0	0	0	0.282602	0	0	0
MSTRG.16064.2	851	0	0	0.297693	0.060893	0.937856	1.12214	2.32954
MSTRG.16086.2	313	0	0	0	0	0.310385	0	0
MSTRG.16103.1	320	0.275022	0.275022	0.038237	0	0	0	0
MSTRG.16180.1	315	0	0	0.182758	0	0	0.004021	0
MSTRG.16187.1	377	0.09594	0.09594	0.254858	0	0.169566	0	0
MSTRG.1619.1	407	0.245647	0.245647	1.27211	0.241807	1.05719	0.669591	0.339193
MSTRG.16193.4	1173	0.243779	0.243779	0.32818	0.126983	0.119006	0.25105	0.276466
MSTRG.16213.1	330	0	0	0	0	0	0.404481	0.418805
MSTRG.16261.2	1537	0.038258	0.038258	0.005847	0.021648	0.177017	0.223813	0.095086
MSTRG.16261.3	465	0.235736	0.235736	0	0	0	0	0
MSTRG.16261.4	553	0.190859	0.190859	0	0	0	0	0
MSTRG.16300.4	1565	0.004195	0.004195	0.123742	0.173869	0	0.019098	0.33922
MSTRG.16300.6	1041	0.040512	0.040512	0.438126	0.119841	0.093764	0	0.138619
MSTRG.16305.1	692	0.052144	0.052144	0	0	0	0.200562	0.10779
MSTRG.16376.1	262	0.02456	0.02456	0.206575	0.506286	0.042624	0	0
MSTRG.16379.2	986	0.084909	0.084909	0.070549	0	0.164346	0.019756	0.154639
MSTRG.16379.5	434	0.060042	0.060042	0	0	0	0.198317	0.099761
MSTRG.16431.9	235	0.146462	0.146462	0.537638	0	0	0	0
MSTRG.16449.4	1314	0.235084	0.235084	0.234962	0.500937	0.029443	0.051525	0.105291
MSTRG.16449.6	632	0	0	0	6.8e-05	0.122077	0	0
MSTRG.16449.7	694	0.020852	0.020852	0	0.034513	0.162586	0	0
MSTRG.16490.1	400	0.949552	0.949552	1.83649	1.50792	0	0.749052	0.552351
MSTRG.16491.2	1042	0.167704	0.167704	0.162662	0.490307	0.221046	0.375889	0.724734
MSTRG.16491.5	512	0	0	0.237821	0	0.396412	0	0
MSTRG.16506.1	318	0.161412	0.161412	0	0	0	0	0
MSTRG.16512.1	273	0	0	0.229271	0	0	0	0
MSTRG.16523.2	529	0.185247	0.185247	1.11219	0	0.192152	0.13086	0.669147
MSTRG.16523.3	970	0.3172	0.3172	0	0	0	0.218072	0
MSTRG.16553.2	419	0.617757	0.617757	0.228243	0.946678	0	0	0
MSTRG.16565.1	474	0.125311	0.125311	0.021734	0	0	0.338332	0.222202
MSTRG.16612.1	272	3.79918	3.79918	4.77071	4.47872	4.69106	3.62443	2.5098
MSTRG.16613.1	703	1.25097	1.25097	8.45962	7.31774	9.04897	12.9788	3.33474
MSTRG.16613.2	703	1.29948	1.29948	2.79742	2.55507	1.24248	3.13684	1.2326
MSTRG.16613.3	703	0.012115	0.012115	0	0	0	0	8.764
MSTRG.16613.4	646	0	0	0	0	8.3936	0	0.43176
MSTRG.16614.2	491	0	0	0	0	0.488636	0	0.0848
MSTRG.1665.1	302	0	0	0.215832	0	0	0	0
MSTRG.16700.1	849	0.121791	0.121791	0.093337	0.332019	0.193618	0.13771	0.154314
MSTRG.16725.1	475	0.117753	0.117753	0.133795	0	0	0.123069	0
MSTRG.16744.1	720	0.051629	0.051629	0.299049	0	0.032615	0	0.117883
MSTRG.1676.1	544	0	0	0.058306	0.045872	0.030459	0.160472	0.161216
MSTRG.16772.1	405	0.157843	0.157843	0.320046	0.204839	0.498396	0.07217	0
MSTRG.16772.2	401	0	0	0	0	0	0	0.141833
MSTRG.16787.1	416	0.106968	0.106968	0	0	0.489231	0.210785	0.259234
MSTRG.16796.1	212	0	0	0	0.065646	0.030769	0.033549	0.143954
MSTRG.16844.1	211	0	0	0.012026	0	0.016202	0.055451	0.33091
MSTRG.16880.1	243	0.085666	0.085666	0.443361	0	0	0.330105	0
MSTRG.16887.2	330	0	0	0.384305	0	0	0	0.094036
MSTRG.16921.1	1989	0.068857	0.068857	0.392243	2.01381	0.296246	0.198599	3.08496
MSTRG.16921.2	1384	0.909011	0.909011	0.743608	2.69843	1.24555	0.294599	1.43306
MSTRG.16921.3	1453	1.54726	1.54726	1.04591	2.79932	2.39758	0.577619	2.32292
MSTRG.16921.4	1495	1.68291	1.68291	2.94407	4.29762	3.05364	1.353	1.86783
MSTRG.16921.5	923	0.111805	0.111805	0.829342	0.547096	0.647572	0.085861	0.526438
MSTRG.16921.6	730	0.568002	0.568002	0.702997	0.703403	0	0.182302	0.593591
MSTRG.16921.7	891	0.136505	0.136505	0.19889	0.210689	0	0.055659	0.45364
MSTRG.16921.8	959	0.110862	0.110862	0.493841	0.221462	0.043652	0.007606	0.050044
MSTRG.16963.1	288	0.175992	0.175992	0.290752	0.664297	0	0.171855	0.343409
MSTRG.17026.1	904	0	0	0.25356	0.036315	0.015384	0	0.519061
MSTRG.17039.1	983	0.203459	0.203459	0.726028	0.033273	0.178319	0.121106	0.044548
MSTRG.17039.4	730	0.043531	0.043531	0	0.583045	0.047872	0	0.137099
MSTRG.17041.1	330	0.030779	0.030779	0	0.214088	0.167523	0.087862	0
MSTRG.17110.1	246	0	0	0	0	0	0	0.156639
MSTRG.17125.1	730	0.381811	0.381811	1.45152	0.202674	0.310892	0	0.209029
MSTRG.1716.1	350	0.182783	0.182783	0.487507	0.757408	0.166871	0.279863	0.541587
MSTRG.17212.1	426	0	0	0	0	0.067969	0.431915	0
MSTRG.17214.2	262	0.26987	0.26987	0.112091	0	0	0	0
MSTRG.17233.1	225	0.340984	0.340984	0	0	0	0	0
MSTRG.17237.2	994	0	0	0	0.272606	0	0	0.083408
MSTRG.17244.1	405	0	0	0	0	1.02527	1.20139	0.595091
MSTRG.17252.1	308	0.568421	0.568421	0.962147	1.51517	1.45297	0.528874	0.696123
MSTRG.17293.1	227	0	0	0	0	0	0.318685	0
MSTRG.17334.3	430	0.029773	0.029773	0.100094	0	0.113385	0	0.128432
MSTRG.17368.1	1083	0.126744	0.126744	0.288205	0.362552	0	0.414062	1.12438
MSTRG.17368.2	1160	0.237712	0.237712	0.393896	0.224376	0.396963	0.160667	0.603948
MSTRG.17387.1	538	0.117304	0.117304	0.720444	2.60084	1.20332	0.97982	1.4231
MSTRG.17409.1	323	0	0	0	0	0	0.158361	0
MSTRG.17420.1	250	0	0	0	0.332726	0	0	0
MSTRG.17497.2	205	0	0	0	0.19382	0	0	0
MSTRG.17508.10	1972	0.180307	0.180307	0.378959	0	0.118106	0.328592	0.186303
MSTRG.17508.11	1109	0	0	0.003052	0.014817	0.00178	0.023359	0.225824
MSTRG.17508.12	1011	0.296692	0.296692	0.40411	0.002541	0.42232	0.16372	0.185655
MSTRG.17508.13	1549	0.326764	0.326764	0	0.47508	0.198462	0.095012	0.002668
MSTRG.17512.1	284	0	0	0	0	0.364374	0.668972	0.108544
MSTRG.17520.1	225	0	0	0.211456	0	0	0	0
MSTRG.1753.1	470	0.497918	0.497918	0.042179	0.035281	0	0	0
MSTRG.17532.1	230	0.386728	0.386728	0	0	0	0	0
MSTRG.1754.1	271	0.136986	0.136986	0	0	0	0	0
MSTRG.17549.1	614	0	0	0.178382	1.4403	1.15697	0.23192	0.230104
MSTRG.17549.2	516	0.162089	0.162089	0.461227	0.528335	0	0.365301	0.368971
MSTRG.17549.3	286	0.808665	0.808665	0	0	0.02027	0	0.820392
MSTRG.17549.6	297	0.192121	0.192121	0.333624	0	0.384123	0.100593	0.612889
MSTRG.17559.1	398	0.017287	0.017287	0.25914	0.167199	0.012325	0.036058	0.059706
MSTRG.17605.1	412	0.341838	0.341838	0.348877	0.222087	0.567952	0.278219	0.320985
MSTRG.17632.1	235	0	0	0	0	0.399712	0.05597	0
MSTRG.17671.1	208	0	0	0	0	0	0	0.221566
MSTRG.17676.1	331	0	0	0	0	0.18982	0	0
MSTRG.17690.1	599	0.104355	0.104355	0.063248	0.634624	0.456681	0.455607	0.213916
MSTRG.17690.2	446	0.058503	0.058503	0	0	0	0.253059	0
MSTRG.17706.1	207	0	0	0	0	0	0.166753	0
MSTRG.17707.1	584	0	0	0.133305	0	0.241265	0.124319	0
MSTRG.17841.1	632	0.02551	0.02551	0	0	0.465451	0	0
MSTRG.17891.3	420	0.059178	0.059178	0.160539	0	0	0	0.036698
MSTRG.17909.1	489	0	0	0	0.033794	0.096045	0.11851	0.187229
MSTRG.17941.1	202	0.219799	0.219799	0	0	0	0	0
MSTRG.17989.1	514	0.3643	0.3643	1.1701	0.462792	6.06276	9.87338	3.31645
MSTRG.18002.17	258	0.726315	0.726315	1.33817	0.813053	0.64253	0.649968	0.209547
MSTRG.18002.18	360	0.997172	0.997172	0.53446	0.569686	0.544208	0.741803	1.52924
MSTRG.18053.1	666	0.203047	0.203047	0.657329	1.1168	0.146304	0.192348	0.739951
MSTRG.18060.1	811	0.285804	0.285804	0.994919	0.288033	0.65448	0.708307	0.764529
MSTRG.18060.2	820	0.904489	0.904489	3.65457	1.27743	2.04729	0.937828	1.59684
MSTRG.18081.1	337	0.025207	0.025207	0	0	0	0	0.153828
MSTRG.18094.1	267	0.063402	0.063402	0.316727	0	0	0.026368	0
MSTRG.18162.1	967	0	0	0.016072	0	0.191861	0.067052	0
MSTRG.1820.1	645	0.896715	0.896715	1.19997	0.209357	0.544096	0.564639	0.158514
MSTRG.18218.1	301	0.123169	0.123169	0.258875	0.027635	0.455792	0.240499	0.539208
MSTRG.18226.1	2153	9.27439	9.27439	7.36344	5.24781	1.53738	0.78545	3.32498
MSTRG.18226.2	1928	0.045363	0.045363	0.473977	0.481969	0.057149	0.004305	0.240686
MSTRG.18226.3	1379	2.10967	2.10967	2.63111	1.23125	0.614119	0.147658	0.913395
MSTRG.18353.1	640	0.329779	0.329779	0.418286	0.209352	0.391467	0.500697	0.210808
MSTRG.18385.7	487	0.057031	0.057031	0.145705	0.026442	0.176379	0.006702	0.054378
MSTRG.18386.3	590	0.048831	0.048831	0.195679	0.070916	0.039337	0.005218	0.070456
MSTRG.18386.4	415	0	0	0	0.426344	0	0	0.040764
MSTRG.18386.5	411	0.129199	0.129199	0	0.025636	0.155852	0	0.153537
MSTRG.18387.1	312	0.206875	0.206875	0.04812	0	0	0	0
MSTRG.18511.1	307	0	0	0	0	0	0	0.175889
MSTRG.1852.1	250	0.989163	0.989163	6.50051	3.65245	0	0.085348	0.211881
MSTRG.18598.3	956	0.149086	0.149086	0	0	0	0	0
MSTRG.18598.4	877	0	0	0.075182	0.376086	0	0.068018	0
MSTRG.18690.2	757	0	0	0	0	0	0.208688	0
MSTRG.18691.2	537	2.26941	2.26941	3.44312	0	6.4687	6.40116	6.91655
MSTRG.18701.1	226	1.7989	1.7989	16.9469	19.5017	8.38819	9.10822	7.38244
MSTRG.18781.1	207	0	0	0	0	0.035156	0.494209	0
MSTRG.18787.2	365	0	0	0.226002	0	0	0.110481	0
MSTRG.18803.1	322	1.04307	1.04307	2.24315	3.51208	2.07524	2.93697	1.49441
MSTRG.18803.2	414	0.648631	0.648631	0.903113	0.463277	0.735222	1.25647	0.491888
MSTRG.18803.3	417	0.651106	0.651106	1.705	1.1036	1.31295	2.30781	0.955574
MSTRG.18953.1	506	0.290224	0.290224	0.634667	0	0.027467	0.215491	0.264706
MSTRG.18953.2	492	0.272905	0.272905	0.269033	0	0.024102	0.096806	0
MSTRG.18953.3	417	0.001206	0.001206	0.950678	0.604901	0.252869	0.002579	0.004811
MSTRG.1896.1	524	4.30169	4.30169	4.24382	2.9784	0.123116	0.444957	0.719971
MSTRG.1896.2	580	0.412797	0.412797	2.35894	0.186843	2.81104	2.93305	1.99618
MSTRG.1899.1	283	1.84112	1.84112	2.01976	2.5754	1.43102	1.72705	1.77044
MSTRG.19043.2	284	0	0	0.200524	0	0	0	0
MSTRG.19071.1	788	0.426384	0.426384	0.534946	0.850535	2.30288	1.50141	1.60783
MSTRG.19138.1	640	17.2223	17.2223	35.3091	26.8246	14.5109	12.9046	13.6933
MSTRG.19204.1	240	0	0	0.26432	0	0	0	0
MSTRG.19235.1	306	0.048527	0.048527	0.336015	0	0	0.100773	0.65731
MSTRG.19238.1	542	0.42	0.42	0.744973	0.049316	0.201806	0.739261	0
MSTRG.19256.17	726	0	0	0	0	0	0.01966	0.238469
MSTRG.19291.1	538	0.041309	0.041309	0.058956	0	0	0.47755	0.165974
MSTRG.19292.1	478	0.183908	0.183908	0.032957	0	0	0.412242	0.316219
MSTRG.19354.1	754	0.054017	0.054017	0.424454	0.242721	0.395815	0.675741	0.702319
MSTRG.19373.1	319	0	0	0.497153	0	0	0	0
MSTRG.19421.1	393	0.024308	0.024308	0	0	0.05338	0.20366	0
MSTRG.19442.1	366	0	0	0.216656	0.223869	0	0.700517	0.191473
MSTRG.19471.1	415	0.360558	0.360558	0.153624	0.264393	0	0	0.147695
MSTRG.19476.3	1189	0	0	0	0	0	0	0.713825
MSTRG.19496.1	371	0	0	0	0	0.209301	0	0
MSTRG.19642.3	740	0.988278	0.988278	1.53398	6.66899	1.78899	0	0.525849
MSTRG.19726.1	782	0.19301	0.19301	0	0	0.125567	0	0
MSTRG.19846.2	366	0	0	0	0	0	0.428854	0
MSTRG.19847.1	413	0.124523	0.124523	0	0	0	0	0
MSTRG.19854.8	811	0	0	0	0.203969	0	0.441748	0
MSTRG.19895.2	488	0.029452	0.029452	1.02853	0.147515	0.183769	0.027087	0.050631
MSTRG.19895.3	486	0	0	0.290966	0.144785	0	0.02535	0.051104
MSTRG.19895.4	434	0.00049	0.00049	2.5e-05	0.646561	0	0.081165	0.087861
MSTRG.19899.3	271	0.105165	0.105165	0	0	0	0	0
MSTRG.19947.1	373	0.522181	0.522181	0.304854	0	0.060719	0	0
MSTRG.19962.1	210	0.036534	0.036534	0	0	0	0	0.366982
MSTRG.19976.1	328	0	0	0.287045	0	0.071595	0.555171	0
MSTRG.19977.1	267	0	0	0	0	0	0.16366	0
MSTRG.20023.3	394	0	0	0	0	0.159076	0.026042	0
MSTRG.20117.2	296	0	0	0	0.178591	0	0	0
MSTRG.20145.1	2374	0	0	0.026165	0	0.626343	0.350624	0.303915
MSTRG.20145.2	1439	0	0	0	0	0.347204	0.196728	0
MSTRG.20161.1	393	1.20999	1.20999	0.943212	0.930307	2.09828	2.11903	1.12978
MSTRG.20162.1	1233	0.978702	0.978702	2.31017	2.4686	1.53325	1.16955	1.37788
MSTRG.20162.11	1379	0.173743	0.173743	0.078913	0.171047	0.118408	0.071103	0.283856
MSTRG.20162.12	1210	0.108165	0.108165	0.246412	0.181594	0.72069	0.098503	0.407441
MSTRG.20162.13	1109	0	0	0.125541	0	0	0.142738	0
MSTRG.20162.15	1031	0	0	0.612399	0	0	1.07035	0
MSTRG.20162.2	1318	0.11149	0.11149	0.037353	0.258775	0.007037	0.118437	0.004152
MSTRG.20162.4	1387	0.626084	0.626084	0.212454	0.429996	0.14035	0.392385	0.001532
MSTRG.20162.5	1394	0.090508	0.090508	0.144678	0.141555	0.043961	0.077092	0.048794
MSTRG.20162.6	1640	0.075602	0.075602	0.061762	0.117358	0.000816	0.075084	0.000602
MSTRG.20162.7	1335	0.166975	0.166975	0.157105	0.372449	0.15951	0.116054	0.11081
MSTRG.20177.1	362	0.132632	0.132632	0.35396	0	4.04164	2.3184	0.786204
MSTRG.20190.1	365	0	0	0.131508	0	0	0	0.125981
MSTRG.20316.1	298	0	0	0	0	0	0.343293	0
MSTRG.20336.2	551	0	0	0.98066	0	0	0.470459	0.357574
MSTRG.20376.1	285	0	0	0.065952	0.300201	0.032789	0.016693	0.138204
MSTRG.20378.1	222	0	0	0	0	0	0.420001	0
MSTRG.20487.1	214	0	0	0	0	0	0	0.144049
MSTRG.20528.1	220	0	0	0	0	0	0.198845	0
MSTRG.20566.1	233	0	0	0	0.032844	0	0	0.327449
MSTRG.20599.1	237	0	0	0	0.421173	0	0	0
MSTRG.20612.1	346	0	0	0	0	0	0	0.372908
MSTRG.20633.1	381	0.192145	0.192145	0	0	0	0	0
MSTRG.20674.1	417	0.135566	0.135566	0.361047	0.113216	0	0.451751	0.221774
MSTRG.20718.10	854	0.12027	0.12027	0	0	0	0	0
MSTRG.20718.3	980	0.009811	0.009811	0.152787	0.06334	0	0	0
MSTRG.20718.4	943	0	0	0.292493	0	0	0	0
MSTRG.20718.8	971	0	0	0	0.371125	0	0	0
MSTRG.20727.1	322	0	0	0.147592	0.377032	0	0	0
MSTRG.20736.1	244	0.182574	0.182574	0	0	0	0	0
MSTRG.20795.2	362	0.136194	0.136194	0.324293	0	0	0	0
MSTRG.20846.1	352	0.022192	0.022192	0.194105	0.153917	0	0.075771	0
MSTRG.20974.2	943	0	0	0.151131	0	0	0	0.16122
MSTRG.21045.5	2342	0.020704	0.020704	0.086344	0.152185	0.101533	0	0.147507
MSTRG.21045.6	2355	0.197044	0.197044	0.434425	0.153375	0.01975	0.766865	0.342634
MSTRG.21045.9	391	0	0	0	0.411995	0	0	0
MSTRG.21051.2	851	0.057427	0.057427	0.186962	0	0.163536	0	0
MSTRG.2111.1	298	3.05242	3.05242	8.36262	2.91638	0.075101	0.535863	0
MSTRG.21144.2	606	0.062436	0.062436	0	0	0.166869	0.556648	0.062722
MSTRG.21197.1	1247	0.351988	0.351988	1.07765	1.11041	0.952074	1.49218	0.664762
MSTRG.21318.1	332	0.024898	0.024898	0.104454	0.189915	0	0	0
MSTRG.21325.1	492	0	0	0	0	0.261058	0.791121	0
MSTRG.21343.1	347	0.094767	0.094767	0.010359	0.239716	0	0	0
MSTRG.21376.1	499	0	0	0	0	0	0.263978	0.056371
MSTRG.21433.1	397	0.036905	0.036905	0.065115	0.123899	0.076634	0	0.304642
MSTRG.21434.1	772	0.139328	0.139328	0.333036	0.157552	1.9711	0.689023	0.447673
MSTRG.21434.2	391	0	0	0	0	0.260796	0	0
MSTRG.21440.1	561	0	0	0	0	0	0.104116	0.083248
MSTRG.21518.1	383	0.472997	0.472997	0.248447	0	0.518304	0.278132	0.464812
MSTRG.21518.2	386	0.406507	0.406507	0	0	0	0.238439	0
MSTRG.21540.2	317	0	0	0.234974	0	0	0	0
MSTRG.21541.1	243	0	0	0	0	0	0.143739	0
MSTRG.21554.1	335	0	0	0	0	0.140198	0	0
MSTRG.21572.1	781	0.310556	0.310556	0	0	0.086387	0	0
MSTRG.21575.1	1041	0.329414	0.329414	0.430529	0.178208	0.41081	0.19631	1.41009
MSTRG.21641.2	475	0	0	0	0.380432	0	0	0
MSTRG.21650.1	1174	0.219816	0.219816	0.18134	0.322294	0.23863	0.246323	0.466256
MSTRG.21650.2	1095	0.056301	0.056301	0.150487	0.087098	0.146449	0.314637	0
MSTRG.21650.4	583	0	0	0	0.318047	0	0	0
MSTRG.21650.5	626	0.106948	0.106948	0.223381	0.2014	0	0	0
MSTRG.21650.6	1261	0.153655	0.153655	0.194578	0.000109	0.155189	0.010765	0.081481
MSTRG.21670.2	342	0.197086	0.197086	0	0	0	0	0
MSTRG.21682.1	753	0	0	0.251964	0.088079	0.095291	0.335634	0.211719
MSTRG.21701.3	231	1.89022	1.89022	0.758519	0	0	0	0
MSTRG.21701.4	212	0.41082	0.41082	1.6944	1.46145	1.85483	0	0.576971
MSTRG.21778.3	1464	0.004759	0.004759	0.061426	0.001857	0.031001	0.270427	0.020844
MSTRG.21778.5	1414	0	0	0	0.747019	0	0.153303	0
MSTRG.21778.6	1349	0.001164	0.001164	0	0	0.361666	0.353538	0.018262
MSTRG.21802.11	275	0	0	0	0	0.176868	0	0
MSTRG.21828.1	279	0.135179	0.135179	0.196108	0.354508	0.327978	1.06463	0.377505
MSTRG.22000.2	716	0.11695	0.11695	0	0	0	0.021456	0.016881
MSTRG.22003.1	425	0.069879	0.069879	0	0	1.49825	1.15689	0.603837
MSTRG.22058.1	334	0.083879	0.083879	0.359443	0	0	0	0
MSTRG.22062.1	315	0	0	0.455562	0	0	0	0
MSTRG.22101.2	292	0	0	0	0.369126	0	0	0
MSTRG.22161.2	915	0.062575	0.062575	0	0.09542	0	0.142773	0
MSTRG.22161.3	740	0.202611	0.202611	0.201066	0.106245	0	0	0
MSTRG.22161.4	640	0	0	0.271019	0.074745	0	0	0
MSTRG.22250.1	474	0.259602	0.259602	0.232312	0.08751	0	0.091983	0.324416
MSTRG.22257.1	619	0.431779	0.431779	0.089331	0.108221	0.369255	0.046196	0.222774
MSTRG.22258.1	495	0.103095	0.103095	0.376616	0	0.312001	0	0.260936
MSTRG.22279.1	280	0.006408	0.006408	0.240437	0.607457	0.326154	0.068114	0.011009
MSTRG.22316.1	600	0	0	0	0	0	0.438109	0
MSTRG.22347.2	440	0.00673	0.00673	0	0.003403	8.65945	15.4558	0.032341
MSTRG.22349.1	446	0.504078	0.504078	0.860047	1.20607	0.452813	0.204253	0.828146
MSTRG.22362.1	228	0	0	0.381409	0.547247	0	0.094225	0
MSTRG.22364.1	593	0	0	0	0	0.118227	0.24645	0
MSTRG.22372.1	216	0.309361	0.309361	0	0	0	0	0
MSTRG.22380.2	380	0.218702	0.218702	0	0	0	0.025537	0
MSTRG.22388.1	259	0	0	0.302896	0	0	0	0
MSTRG.22397.1	998	0	0	0	0	0.285615	0.157537	0.329372
MSTRG.22397.2	903	0	0	0	0	0.242013	0.311204	0
MSTRG.22400.1	778	0	0	0	0	0.239795	0.093673	1.12297
MSTRG.22400.2	665	0	0	0	0	0	0	0.362512
MSTRG.22445.1	539	0.062995	0.062995	0.545364	0.286341	0.346405	0.316793	0.412199
MSTRG.22465.1	1015	0.127727	0.127727	0.171767	0.183023	0	0.030969	0.270329
MSTRG.22465.2	981	0.020572	0.020572	0	0	0	0.019289	0.199564
MSTRG.22479.1	232	0.186683	0.186683	0	0	0	0	0
MSTRG.2248.1	250	0	0	0	0.090612	0.228632	0	0.008984
MSTRG.2248.2	692	0	0	0.171884	0	0.113572	0.147834	0.065852
MSTRG.2249.19	1340	0.542371	0.542371	0.160518	0.593867	0.271855	0	0.294479
MSTRG.22534.1	449	0.098995	0.098995	0	0	0.03417	0.277534	0
MSTRG.22551.1	328	0	0	0	0.315725	0	0	0
MSTRG.22551.2	238	0	0	0.121518	0	0	0.37501	0
MSTRG.22551.3	394	0.18576	0.18576	0.27814	0.426424	0.339987	0.440349	0.284727
MSTRG.22551.4	394	0.007901	0.007901	0.365484	0.421458	0.13097	0.025306	0.048699
MSTRG.22639.1	265	0	0	0.418922	0	0	0.027574	0.121671
MSTRG.22655.1	369	0.206844	0.206844	0.027609	1.05063	0.177741	0.257005	0.051331
MSTRG.22656.1	595	1.27601	1.27601	1.66584	7.52238	0.622971	0.981944	0.992752
MSTRG.22683.1	230	0	0	0	0	0.340335	0	0.201043
MSTRG.22695.2	424	1.01073	1.01073	0.252206	0	0.06938	0.040314	0.586416
MSTRG.22696.3	300	0.257015	0.257015	0.025551	0.180277	0.05885	0.032639	0.410451
MSTRG.22717.2	274	0	0	0	0	0	0.177822	0
MSTRG.22742.1	868	0.115875	0.115875	0.323975	0.383325	0.145251	0.07644	0.017757
MSTRG.22766.1	285	0.181087	0.181087	0	0	0.055635	0.045964	0.021633
MSTRG.22778.1	267	0	0	0	0	0.175708	0	0
MSTRG.2278.1	255	0.172369	0.172369	0	0	0	0	0
MSTRG.22794.1	479	0	0	0.402881	0.061436	0	0.079462	0
MSTRG.22846.1	265	0	0	0	0	0	0	0.331531
MSTRG.22851.1	645	0	0	0.207932	0.088641	0.19547	0.11582	0.172095
MSTRG.22863.2	1281	0	0	0.792488	0	0	0	0
MSTRG.22890.1	247	0.018036	0.018036	0	0	0.538749	0	0
MSTRG.22898.1	499	0.014879	0.014879	0.291017	0.016947	0.124281	0.029287	0.091944
MSTRG.22898.2	276	0	0	0.002873	0.150189	0.062886	0	0
MSTRG.22916.1	360	0	0	0	0	0.231062	0	0.054102
MSTRG.22934.1	304	0.520341	0.520341	1.19138	1.5288	1.59378	0.729467	1.24449
MSTRG.22934.2	248	0.081861	0.081861	0.199074	0.494446	0	0.088328	0.022795
MSTRG.22959.1	214	0	0	0	0	0.291649	0	0
MSTRG.22962.7	645	0.173406	0.173406	0.070781	0	0.450189	0	0.098449
MSTRG.23005.1	234	0	0	0	0	0	0.12491	0
MSTRG.23020.10	2374	0	0	0	0	0.487874	0	0
MSTRG.23042.1	755	0	0	0	0	0.081324	0	0.176903
MSTRG.23042.2	770	0.094303	0.094303	0.011912	0	0	0.127303	0.02041
MSTRG.23042.3	586	0	0	0.030693	0	0.208659	0.150035	0
MSTRG.23042.4	448	0	0	0.078914	0	0.257056	0.038847	0
MSTRG.23088.1	215	0	0	0	0	0	0.168576	0
MSTRG.23092.1	440	0.145681	0.145681	0	0	1.16514	1.83821	0.0392
MSTRG.2310.1	966	0.030488	0.030488	0.080445	0.099485	0.087569	0.35225	0.134667
MSTRG.23162.1	366	0.142137	0.142137	0	0	0	0	0
MSTRG.2318.1	273	0	0	0	0	0	0.346357	0
MSTRG.2319.1	281	0.052845	0.052845	0	0	0	0.492003	0.108057
MSTRG.23203.1	526	0	0	0	0	0	0.194489	0
MSTRG.23238.1	642	3.21092	3.21092	0.172679	0.007238	0.17379	0	0
MSTRG.23238.2	889	0	0	4.43754	2.02132	2.7548	3.00412	4.2386
MSTRG.23238.3	676	0.798415	0.798415	0.100263	0	0	0	0.301377
MSTRG.23238.4	274	0	0	0	0.321935	0	0	0
MSTRG.23238.5	528	0.616256	0.616256	2.02013	1.42246	0.59116	1.54848	2.67243
MSTRG.23254.1	308	0	0	0.252477	0	0	0	0
MSTRG.23298.1	242	0.039679	0.039679	0	0	0.250573	0.17795	0
MSTRG.23307.4	263	0	0	0.556064	0.677853	1.05581	1.27032	0.135687
MSTRG.23354.3	548	0.202146	0.202146	0.903349	0.824647	2.11426	2.3542	0
MSTRG.23354.4	620	0.716408	0.716408	1.4085	0.586487	0	1.58729	1.56857
MSTRG.23376.1	649	0.067694	0.067694	0	0	0	2.94441	1.35071
MSTRG.23376.2	714	1.02285	1.02285	0.24529	0.004771	0.15352	0.771603	0.735787
MSTRG.23376.3	734	0.871711	0.871711	0.176233	0.250869	0.012497	0.28526	0.319401
MSTRG.23376.4	1037	0.385781	0.385781	0.740507	0.44333	1.86373	1.46371	0.590454
MSTRG.23376.5	730	0	0	0.525402	0	0.236432	0	0
MSTRG.23376.6	841	0.19457	0.19457	0.261683	0.059168	1.06494	0.853662	0.716017
MSTRG.23376.7	782	0.182439	0.182439	0.085843	0.103817	0.137727	0.040338	0.631357
MSTRG.23376.8	975	0.227162	0.227162	0.588767	0.095684	0.628866	1.43297	0.519152
MSTRG.23384.1	337	0	0	0.116238	0	0.104172	0	0.182947
MSTRG.2340.1	595	0	0	0.025596	0.028053	0.091038	0.027612	0.154478
MSTRG.23430.1	1932	0.024552	0.024552	0	0	0.148451	0.289751	0.091453
MSTRG.23442.2	900	0.038918	0.038918	0.164207	0.319065	0.092746	0	0
MSTRG.23446.1	1356	0.769724	0.769724	1.07574	0.299572	0.556926	0.702183	0.411919
MSTRG.23446.2	1462	0.082602	0.082602	0.834017	0.331557	0.495424	0.4063	0.404127
MSTRG.23446.3	1422	0.196567	0.196567	0.095014	0.417731	0.485475	0.216809	0.337182
MSTRG.23446.4	1472	0.139191	0.139191	0.3693	0.222839	0.46047	0.429308	0.336158
MSTRG.23446.6	361	0	0	0	0.286462	0.216142	0.08301	0.09699
MSTRG.23447.1	279	0.517864	0.517864	0.352237	0.476828	0.4186	0.922265	0.693873
MSTRG.23477.3	202	0.456655	0.456655	0.950751	1.56186	0.299911	0.179329	0.439296
MSTRG.23551.1	233	0	0	0	0	0	0.439061	0.077106
MSTRG.23567.1	1599	0.416567	0.416567	1.48112	0.749969	0.405402	0.717227	0.317005
MSTRG.23568.1	888	0.083667	0.083667	0.497326	0.308371	0.111715	0.547823	0.051262
MSTRG.23615.3	1416	0	0	0.163495	0	0.502167	0	0
MSTRG.23622.1	684	0	0	0.108562	0.579861	0.148079	0	0
MSTRG.23643.1	279	0	0	0	0	0	0.260162	0
MSTRG.23649.1	715	0.499062	0.499062	0.496404	0.782489	0.563522	1.09251	1.04379
MSTRG.23687.1	1677	0.055545	0.055545	0.140277	0.1372	0.108153	0.104028	0.239149
MSTRG.23698.1	455	0.179389	0.179389	0	0	0	0	0
MSTRG.23712.1	368	0	0	0	0	0	0.531098	0
MSTRG.23712.2	228	0	0	0.165732	0.437798	0	0.099994	0
MSTRG.23749.2	864	0	0	0.267532	0	0	0.041718	0.075282
MSTRG.23774.1	1055	0.280139	0.280139	0.735398	0.493831	0.297964	0.613676	0.801713
MSTRG.23811.1	252	0	0	0	0.247784	0	0	0
MSTRG.23836.1	905	0.052397	0.052397	0.105144	0	0.419207	0.348701	0.489137
MSTRG.23837.2	625	0	0	0	0	0	0.156771	0
MSTRG.23897.2	446	0.006326	0.006326	0	0.263823	0	0.047608	0.135245
MSTRG.23930.1	270	0	0	0	0	0	0	0.168404
MSTRG.23940.1	695	0	0	0.491115	0	0	0	0
MSTRG.23957.4	984	0.123773	0.123773	0.245669	0.082813	0.01591	0.071983	0.015142
MSTRG.23961.2	247	0	0	0	0	0.248075	0	0
MSTRG.23971.1	232	0	0	0.136261	0.089635	0	0.044935	0.030118
MSTRG.24141.1	253	1.11529	1.11529	1.40893	0.517902	1.2239	1.50319	1.47587
MSTRG.24141.2	257	0.220446	0.220446	0.761584	0.004187	1.88911	0.727675	0
MSTRG.24141.3	247	0	0	0	0.144864	0	0.084757	0.411322
MSTRG.24141.4	248	0.094069	0.094069	0.103744	0	0	0	0.364711
MSTRG.24154.1	439	0.135554	0.135554	0.730402	0	0.479018	0.132496	0.398236
MSTRG.24159.13	1673	0	0	1.98573	0.70761	0.781526	0	0.553783
MSTRG.24159.7	1887	0.275345	0.275345	0.018182	0.021999	0.00414	0.2434	0.007322
MSTRG.24173.1	231	0	0	0	0	0	0.185791	0
MSTRG.24188.1	857	0.153345	0.153345	0.119155	0.486989	0.498951	1.01419	0.287822
MSTRG.2425.1	310	0.083881	0.083881	0.249657	0.926446	0.266647	0.358249	0.254681
MSTRG.24307.1	290	0	0	0.205076	0	0	0	0
MSTRG.24309.2	348	0	0	0.226111	0.779167	0.460591	0	0.238731
MSTRG.24309.3	345	0	0	0	0.442046	0	0	0
MSTRG.24390.14	297	0	0	0	0	0	0.777778	0
MSTRG.24390.19	982	0	0	0	0.917956	0	0	0
MSTRG.24390.20	1473	0	0	0.199499	0	0.154454	0	0.105288
MSTRG.2440.1	326	0	0	0.170105	0	0	0	0.045074
MSTRG.24459.2	293	0	0	0.307605	0.708562	0	0	0.247899
MSTRG.24460.2	235	0	0	0	0	0	0	0.13974
MSTRG.24470.2	1392	0.093756	0.093756	0.165276	0	0.199937	0.285162	0.853289
MSTRG.24470.3	1087	0	0	0	0	0.144445	0	0
MSTRG.24470.4	608	0	0	0.376485	0	0	0	0
MSTRG.24470.5	703	0.129181	0.129181	0	0	0	0	0
MSTRG.24481.1	321	0	0	0	0	0	0.135673	0
MSTRG.24487.1	466	0.835708	0.835708	1.6218	0.161484	0.410478	1.19529	0.359422
MSTRG.24488.1	466	0.232618	0.232618	1.09199	0	0.18679	0	0.339026
MSTRG.24495.1	577	0.233451	0.233451	2.598	0.947431	0.784986	2.11683	1.06148
MSTRG.2451.2	548	0	0	0	0	0.936634	0	0
MSTRG.24517.1	241	0	0	0.135999	0	0.231691	0.239127	0
MSTRG.24520.1	241	0	0	0.387377	0.453299	0.213286	1.09639	0.471352
MSTRG.24540.1	945	0.034748	0.034748	0.193611	0	0.101506	0.133278	0.065241
MSTRG.24565.1	355	0.146402	0.146402	0.156358	0	0.080702	0	0
MSTRG.24567.1	309	0.159546	0.159546	0.156673	0.54244	0.085037	0.347862	0.311591
MSTRG.24567.2	300	0.095848	0.095848	0.696609	0.46947	0.116229	0.092761	0.21668
MSTRG.24594.1	213	0.012084	0.012084	0	0	0	0.205837	0
MSTRG.24648.2	545	0.330978	0.330978	2.24756	4.77468	0	0	0
MSTRG.24691.1	426	0.025795	0.025795	0.252779	0	0.107309	0.10189	0
MSTRG.24692.1	211	0.124331	0.124331	0.184398	0	0	0	0.073049
MSTRG.24695.5	407	0.177712	0.177712	0.212483	0.061233	0	0	0
MSTRG.24695.6	264	0.004036	0.004036	0.276399	0.723899	0.050208	0.083037	0.076288
MSTRG.24697.1	643	0.255649	0.255649	0.242999	0.432218	0.168403	0.316533	0.232118
MSTRG.24726.1	270	0	0	0.730502	0.009859	0.711258	0.280802	0.26691
MSTRG.24730.1	942	1.8115	1.8115	2.26142	1.03115	2.92798	4.46036	1.91123
MSTRG.24730.2	623	0	0	0	0	0.508553	0.818135	0.073797
MSTRG.24738.1	1006	0.085711	0.085711	0.141492	0.082465	0.182365	0.510489	0.185634
MSTRG.24749.1	329	0	0	0.022013	0	0.253627	0.111052	0.117122
MSTRG.24750.1	392	0	0	0.255419	0.350127	0.127939	0.324662	0
MSTRG.24776.1	260	0	0	0	0	0	0.281047	0
MSTRG.24804.1	373	0	0	0.004677	0.090811	0.00963	0.306024	0
MSTRG.24814.1	1564	0.099565	0.099565	0.29883	0	0.303832	0.798157	0.048881
MSTRG.24816.1	349	0	0	0	0	0.134574	0.125486	0
MSTRG.24856.1	301	0	0	0.206745	0.664934	0.628643	0.437786	0.42672
MSTRG.24888.1	257	0	0	0.453149	0	0.150056	0	0
MSTRG.24904.1	640	0.25677	0.25677	0.627842	0.435923	0	0	0.228791
MSTRG.24944.1	760	0	0	0	0	0.041061	0.57381	0
MSTRG.24970.1	397	0.147122	0.147122	0.019974	0	0.117908	0	0
MSTRG.24992.1	703	0	0	0	0	0.215197	0.835082	0.109186
MSTRG.25020.1	634	1.58783	1.58783	3.27048	1.48187	2.18287	2.18049	0.970744
MSTRG.2506.1	234	0	0	0.203323	0	0	0.046632	0
MSTRG.25071.1	594	0.423314	0.423314	0.5409	0.307987	0.194753	0.248495	0.275138
MSTRG.25078.2	1193	0.192355	0.192355	0.290433	0	0.053031	0.197151	0.230029
MSTRG.25103.1	604	0.29502	0.29502	0.217011	0.082631	0.440287	0	0
MSTRG.25110.1	291	0.0658	0.0658	0	0	0	0.270024	0
MSTRG.25111.1	1458	0.310974	0.310974	0.20838	0.283434	1.34211	0.976523	0.619543
MSTRG.25111.2	845	0	0	0	0	0	0.550504	0
MSTRG.25116.1	472	0	0	0	0	0.236821	0.181236	0
MSTRG.25128.1	213	0.209145	0.209145	0	0	0	0	0
MSTRG.2516.1	882	0.272687	0.272687	0.455637	0	0.318078	0.122947	0.217976
MSTRG.25174.2	523	0.177012	0.177012	0	0	0	0	0
MSTRG.25217.1	363	0.108411	0.108411	0.594003	0.003133	0.106705	1.0227	0.330395
MSTRG.25217.2	235	0	0	0.4835	0.076218	0.175819	0	0.098997
MSTRG.25218.2	202	0	0	0	0.273254	0.017454	0	0.090374
MSTRG.25254.1	338	0.131799	0.131799	0	0	0	0	0
MSTRG.25259.2	444	0.13244	0.13244	0	0	0	0	0
MSTRG.25264.3	1486	0.049398	0.049398	0.089439	0	0.117201	0	0.49132
MSTRG.25264.5	1013	0.001105	0.001105	0.137569	0.142434	0.071533	0.013133	0.006214
MSTRG.25264.8	1267	0.091759	0.091759	0.055598	0.159279	0.1404	0.061562	0.111433
MSTRG.25267.2	1861	1.21732	1.21732	1.45284	1.03657	2.32538	1.18113	1.25881
MSTRG.25267.4	1614	0.550098	0.550098	0.423672	0.437637	0.330901	1.00561	0.513563
MSTRG.25267.5	535	0.266623	0.266623	0.50268	0.135306	0.479212	0.124448	0
MSTRG.25267.6	1634	0.430822	0.430822	0.486924	0	0.506796	0.629905	0.581185
MSTRG.25276.1	283	0.067006	0.067006	0	0.349186	0.114142	0.176699	0
MSTRG.25281.6	1302	0.035835	0.035835	0	0	0	0.017394	0.776905
MSTRG.25303.2	911	1.8661	1.8661	1.08468	0	0.705057	0	0.932974
MSTRG.25303.3	938	0.119785	0.119785	0	0	0	0.216514	0.163592
MSTRG.25303.5	874	0	0	0	0	0.053256	0.276784	0
MSTRG.25303.6	1167	0	0	0.055572	0	0.35516	0	0
MSTRG.25303.7	736	0	0	0.271174	0	0.097969	0.029174	0
MSTRG.25320.1	3302	0.358584	0.358584	0.218786	0.075443	0.349196	0.5034	0.121623
MSTRG.25320.2	3903	0.25693	0.25693	0.448595	0.467877	0.025686	0.245843	0.324962
MSTRG.25320.3	3463	0.071357	0.071357	0.333468	0.165909	0.127016	0.542743	0.079362
MSTRG.25320.4	1799	0	0	0	0.280576	0	0	0
MSTRG.25342.1	417	0	0	0.18813	0	0	0	0.184811
MSTRG.2543.1	411	0.106221	0.106221	0.115375	0	0	0	0
MSTRG.25474.1	309	0.276162	0.276162	0	0	0.121426	0	0.432635
MSTRG.25519.1	394	1.6784	1.6784	2.67701	2.45773	3.24393	3.58188	6.27836
MSTRG.25556.1	451	0	0	0.246152	0.035085	0.018629	0.159054	0.102527
MSTRG.25563.1	227	0	0	0	0	0	0.186705	0
MSTRG.25594.5	287	1.58826	1.58826	2.43003	3.16762	2.11262	2.81912	2.09275
MSTRG.25597.1	387	0.230222	0.230222	0	0.221818	0.14671	0	0.055759
MSTRG.25611.1	326	0	0	0	0	0	0.134489	0
MSTRG.25614.1	431	0	0	0	0	0	0.151796	0
MSTRG.25624.2	1944	0.0541	0.0541	0.040337	0.029406	0.188233	0.098022	0.014776
MSTRG.25624.3	1828	0.029938	0.029938	0.131451	0.102098	0.122625	0.198892	0.011802
MSTRG.25624.8	1546	0	0	0	0	0.318739	0	0
MSTRG.25638.1	244	0	0	0.090995	0	0.094959	0	0.220671
MSTRG.25644.1	311	0	0	0.254121	0	0	0	0
MSTRG.25653.1	655	0.031703	0.031703	0.036319	0.088558	0.105363	0	0.140955
MSTRG.25660.1	415	0	0	0	0	0.075448	0.12302	0
MSTRG.25685.1	794	0.483482	0.483482	0.103369	0.08381	0.259078	0.033472	0
MSTRG.25685.2	387	0.048014	0.048014	0.229574	0	0	0.025742	0
MSTRG.25725.1	306	0	0	0.25986	0	0.020208	0.022122	0
MSTRG.25725.2	214	0	0	0.020705	0	0.263729	0	0
MSTRG.25729.2	1155	0.106726	0.106726	0.289253	0.247066	0.365218	0.136619	0.104412
MSTRG.25785.1	397	0	0	0	0	0	0.782874	0.173674
MSTRG.25801.4	473	0.175429	0.175429	0.657118	0.429892	0.320345	0.349259	0.606059
MSTRG.25847.1	242	0.242989	0.242989	0	0	0	0	0
MSTRG.25857.2	757	0	0	0.307618	0.113434	0.065596	0	0
MSTRG.25867.1	246	0	0	0	0	0	0.297042	0
MSTRG.25929.1	782	0.119503	0.119503	0.198882	0.170193	0.155863	0	0.098879
MSTRG.25956.1	1269	0.699341	0.699341	0.392276	0.303915	0.448232	0.262109	0.530731
MSTRG.25956.3	1128	0.222246	0.222246	0.276962	0.115537	0	0.046163	0.056624
MSTRG.25956.4	1336	0.093148	0.093148	0.169845	0.060721	0.068684	0.050677	0.19031
MSTRG.25956.6	1130	0.111172	0.111172	0.251993	0.239982	0	0.291138	0.073346
MSTRG.25961.2	335	0	0	0	0	0	0	0.335595
MSTRG.25966.1	333	0.133778	0.133778	0	0	0	0	0
MSTRG.25975.1	251	0.113236	0.113236	0	0.045502	0.243076	0.004769	0
MSTRG.25975.2	702	0.476699	0.476699	0	0	0.160463	0.153241	0.039285
MSTRG.25975.3	702	0.192726	0.192726	0	0.016122	0.055846	0.095503	0.050808
MSTRG.25975.4	303	0.120652	0.120652	0	0.271381	0	0.001608	0
MSTRG.25978.1	259	0.271951	0.271951	0	0	0	0	0
MSTRG.25979.1	276	0.821914	0.821914	0	0	0	0	0
MSTRG.2605.2	329	0	0	0	0.221202	0	0	0
MSTRG.26103.1	819	0	0	0	0.282756	0	0.156494	0
MSTRG.26138.2	582	0.074757	0.074757	0.148898	0.261782	0.060344	0	0.057006
MSTRG.26139.5	1068	0	0	0	0	0	0.22137	0
MSTRG.26150.1	534	0	0	0	0	0.189194	0.045487	0
MSTRG.26169.2	410	0	0	0	0.939606	0.257524	0.152611	0.05208
MSTRG.26180.7	625	0	0	0.488579	2.09379	0.305807	0.292782	0.079955
MSTRG.26181.3	450	0	0	0	0	0.10723	0.076918	0
MSTRG.2624.2	1658	0.027018	0.027018	0.066892	0.105192	0.092155	0.042172	0.064441
MSTRG.2624.3	1768	0.008128	0.008128	0.052918	0.08379	0.133417	0.708346	0.115374
MSTRG.2624.5	1519	0.311683	0.311683	0.072706	0.095114	0.076031	0.008134	0.049856
MSTRG.2624.6	1370	0.121543	0.121543	0	0	0	0	0
MSTRG.2624.9	1229	0	0	0.096836	0.315391	0	0	0
MSTRG.26291.1	392	0.132583	0.132583	0	0	0	0	0.078639
MSTRG.26302.1	652	0	0	0.384021	0.853695	0	0.172519	0.094371
MSTRG.26344.1	338	0.06232	0.06232	0.264946	0	0	0	0.219722
MSTRG.26396.2	1514	0.122557	0.122557	0.494484	0.081446	0.106408	0	0.732172
MSTRG.26425.1	890	0.2575	0.2575	0.51379	0.183062	0.785174	0.839866	0.852001
MSTRG.26426.1	582	0.038186	0.038186	0.08084	0.057169	0.324675	0.103456	0.102579
MSTRG.26455.12	236	0	0	0.0336	0.04582	0.326641	0.032845	0.039186
MSTRG.26478.1	247	0	0	0	0.046249	0.112398	0	0.186166
MSTRG.26521.1	262	0.113354	0.113354	0	0	0	0	0
MSTRG.26558.1	367	0	0	0.213617	0.134254	0	0	0
MSTRG.26591.1	376	0.201721	0.201721	0.953403	0.896709	0	0	0
MSTRG.26597.1	834	0.264819	0.264819	0.53219	1.55844	1.17228	0.420706	0.511373
MSTRG.2662.3	443	0	0	0	0	0	0.741437	0.183707
MSTRG.26632.1	323	0	0	0.209983	0	0	0	0
MSTRG.26645.1	216	0.275904	0.275904	0	0	0	0	0
MSTRG.26659.1	947	0	0	0.574303	0.121918	0.210888	0.249902	0.552403
MSTRG.26678.2	353	0	0	0.122497	0.87076	0.037209	0	0.291806
MSTRG.26693.1	429	0.145897	0.145897	0	0	0	0	0
MSTRG.26693.2	443	0.143633	0.143633	0	0	0	0	0
MSTRG.26758.7	850	0	0	0	0	0.17613	0	0.614672
MSTRG.26769.2	301	0	0	0.170427	0	0	0.09043	0
MSTRG.26787.1	238	0.187176	0.187176	0	0	0	0	0
MSTRG.26792.1	337	0	0	0.02353	0	0	0.383358	0
MSTRG.26794.1	305	0.118961	0.118961	0.275586	0	0	0	0
MSTRG.26800.1	304	0.467757	0.467757	1.09874	0.455231	0	0.441647	0.105089
MSTRG.26800.2	210	0.025027	0.025027	0.056788	2.13141	0	0.037567	0.346441
MSTRG.26801.1	219	0.151102	0.151102	0.411742	3.5235	0.071273	0.395042	0.911519
MSTRG.26801.2	290	0.035843	0.035843	0.721216	0.305303	0.171922	0.617426	0.673753
MSTRG.26801.3	242	0.067374	0.067374	0.234795	0.283154	0.264695	0.024866	0.059026
MSTRG.26872.1	631	0.023533	0.023533	0.239839	0.672659	0.209083	0.569237	0.458757
MSTRG.26883.1	340	0	0	0	1.16715	0.102094	0.584865	0.263725
MSTRG.26884.1	340	0.034304	0.034304	1.42886	1.13915	0.139522	0.389231	0.056666
MSTRG.26917.2	362	0	0	2.02817	0	0.065574	0	0
MSTRG.26966.2	295	0.214499	0.214499	0.855526	0	0.555512	0.382189	0
MSTRG.26966.5	412	0.392784	0.392784	0.72842	0.882178	0.438377	0.585288	0.42347
MSTRG.26966.6	213	0.154214	0.154214	0.065479	2.10596	0	0	0.411744
MSTRG.26968.1	570	0.127305	0.127305	0.290566	0.896172	0.19171	0.140418	0.211459
MSTRG.2698.1	215	0.027224	0.027224	0.066551	0	0.122492	0.454244	0.37876
MSTRG.27007.1	531	0.727505	0.727505	0	0	0	0	0
MSTRG.27035.1	246	0.090545	0.090545	0	0	0.03182	0.282388	0
MSTRG.27124.1	443	1.80836	1.80836	5.37215	1.42337	9.88294	7.8537	8.33923
MSTRG.27140.2	320	0	0	0	0	0.472671	0.253521	0.213631
MSTRG.27190.1	260	0	0	0	0	0.26293	0.068142	0
MSTRG.27227.1	1713	0.174552	0.174552	0.182283	0	0.166397	0.054488	0.304441
MSTRG.27227.2	1654	0.012399	0.012399	0.124872	0.18863	0	0	0.093165
MSTRG.27227.3	1554	0.130683	0.130683	0.193146	0	0	0	0.295912
MSTRG.27227.4	1250	0.390078	0.390078	1.98833	0.129247	0.572439	0.888615	0.144608
MSTRG.27227.5	865	0	0	0.519486	0	0	0	0.474796
MSTRG.27233.1	245	0	0	0	0	0.159749	0.029825	0
MSTRG.27243.4	579	0.564247	0.564247	1.41299	1.45533	0.972521	0.504632	0.949929
MSTRG.27245.1	290	0.372835	0.372835	1.93018	3.86479	1.90495	0	0.991706
MSTRG.27267.1	402	0	0	0.037478	0	0	0	0.222125
MSTRG.27274.1	495	0	0	0.154	0.042816	0	0.133056	0
MSTRG.27275.1	239	0.085948	0.085948	0.546298	0.992378	0	0	0
MSTRG.27287.1	2030	0.034071	0.034071	0	0.001235	0.295943	0.06887	0.109295
MSTRG.27287.2	1611	0.004203	0.004203	0	0.128748	0.139985	0.025753	0.043405
MSTRG.27287.3	1876	0.020307	0.020307	0.023651	0	0.075128	0.126994	0.160515
MSTRG.27287.4	1288	0	0	0.061569	0	0	0	0.141417
MSTRG.27287.5	2051	0.000451	0.000451	0.036504	0.008063	0.093082	0.134782	0.098703
MSTRG.27287.6	968	0	0	0.192471	0	0	0	0
MSTRG.27287.8	577	0.197006	0.197006	0.218134	0.01033	0.085839	0.029064	0.235248
MSTRG.27396.1	373	0.160436	0.160436	0	0	0	0	0
MSTRG.27459.1	202	0.298212	0.298212	0	0	0	0	0
MSTRG.27466.2	219	0.495504	0.495504	0	1.28628	0.871305	0.413715	0
MSTRG.27467.1	214	0.061525	0.061525	1.2055	1.09004	0.417234	0.585716	0.745534
MSTRG.27513.1	532	0.077575	0.077575	0.063143	0	0	0.712225	0
MSTRG.27524.1	840	0.091158	0.091158	0	0.915067	0	0	0.249081
MSTRG.27524.2	823	0	0	0.547589	0.356306	0.443284	0.299688	0.183951
MSTRG.27531.3	484	0.184083	0.184083	0.028988	0.087825	0.043213	0.032015	0.067421
MSTRG.27550.1	1587	1.65499	1.65499	3.71283	0.788759	1.55611	0.738575	1.76191
MSTRG.27550.2	1459	0.090622	0.090622	0.099906	0	0.030219	0.083405	0.233762
MSTRG.27550.3	1561	0.613294	0.613294	0.584901	0.32611	0.224177	0.074269	0.232444
MSTRG.27550.4	1350	0.069889	0.069889	0.090707	0.30621	0.037128	0.060082	0.548425
MSTRG.27550.5	1049	0.363989	0.363989	0.131464	0	0.148706	0.120796	0.21285
MSTRG.27550.6	904	0	0	0.869766	0	0.144792	0.730951	0
MSTRG.27567.1	440	0	0	0	0.142619	0	0.199288	0
MSTRG.27638.2	1143	0.151741	0.151741	0.287369	0	0	0	0
MSTRG.27651.1	464	0.064006	0.064006	0	0	0	0	0.422868
MSTRG.27655.4	219	0	0	0	0.448	0.056647	0	0.033719
MSTRG.27663.1	222	0	0	0	0	0	0.131662	0
MSTRG.27692.1	238	0.20839	0.20839	0	0	0	0	0
MSTRG.27716.1	320	0	0	0	0	0	0	0.195235
MSTRG.27759.1	908	2.72505	2.72505	2.40387	0.555142	1.17525	1.33964	2.23418
MSTRG.27760.1	1109	1.10872	1.10872	2.4397	0.62875	0.885775	0.881743	1.22241
MSTRG.27765.1	284	0.132586	0.132586	0.699195	0.383439	0.739769	0.441178	0.139787
MSTRG.27772.2	974	9.75451	9.75451	13.0626	0.815769	1.46853	2.32546	1.21405
MSTRG.27789.1	222	0.265772	0.265772	0	0	0	0	0
MSTRG.27794.1	506	4.78187	4.78187	20.3636	43.141	18.6581	15.2197	14.8352
MSTRG.27794.2	392	1.01048	1.01048	4.56036	4.3326	1.75503	2.4015	3.36259
MSTRG.27849.1	428	0	0	0	0	0	0.17073	0
MSTRG.27856.1	278	0	0	0.965433	0.678419	0	0	0
MSTRG.2790.1	333	0	0	0	0	0	0.219436	0
MSTRG.27907.1	278	0.206537	0.206537	0	0	0	0	0
MSTRG.27915.1	238	0	0	0	0	0	0.712301	0
MSTRG.27917.1	473	0	0	0	0.237762	0.040876	0.140171	0.244071
MSTRG.27922.1	202	0	0	0	0	0	0.217046	0
MSTRG.27941.5	907	0.066368	0.066368	0.194476	0	0.231973	0.054754	0.202984
MSTRG.27995.1	267	0.166846	0.166846	0	0	0	0	0
MSTRG.28003.1	555	0.536181	0.536181	0.765051	0.191788	0.629413	0.649531	0.164964
MSTRG.28040.3	218	0	0	0.017751	0	0.14267	0	0
MSTRG.28093.5	929	0	0	0	0	0.046478	0.254783	0
MSTRG.28100.1	541	0.188448	0.188448	0.178037	0.153755	0.115752	0	0
MSTRG.28135.1	2177	0.127051	0.127051	0.501682	0.16534	0.033811	0.098025	0.261981
MSTRG.28135.10	328	0	0	0	0	0	0	0.430633
MSTRG.28135.11	292	0	0	0	0.397457	0	0	0
MSTRG.28135.12	1892	0	0	0.353755	0.158111	0.149628	0.267683	0
MSTRG.28135.13	2290	0.169029	0.169029	0.305139	0.189023	0.215716	0.104185	0.227428
MSTRG.28135.14	1616	0.115165	0.115165	0.505351	0.31664	0.344357	0.286397	0.207158
MSTRG.28135.3	1254	0	0	0.215377	0.039536	0.209025	0.023153	0.053505
MSTRG.28135.4	2074	0	0	0.402735	0	0	0	0
MSTRG.28135.5	1890	0	0	0.053218	0.008802	0.423022	0.091112	0.059365
MSTRG.28135.6	3011	0.079926	0.079926	0.88495	0.351827	0.290429	0.686	0.327973
MSTRG.28135.9	2192	0.137408	0.137408	0.057928	0.075829	0.002493	0.004526	0.079681
MSTRG.28161.1	414	0	0	0	0	0	0.591168	0
MSTRG.28226.1	863	0.218864	0.218864	0.304637	0.405735	0.45491	0.10297	0.338617
MSTRG.28228.1	497	0.352261	0.352261	0.57108	0.330048	0.135239	0.434121	0
MSTRG.28249.1	698	0	0	0.430069	0.324146	0.294941	0.337503	0.458803
MSTRG.28253.1	256	0	0	0	0	0.183462	0.057088	0
MSTRG.28267.1	262	0	0	0	0.100538	0	0	0.147073
MSTRG.28331.1	429	0	0	0.225627	0.183943	0	0.085279	0.141198
MSTRG.28341.1	282	0	0	0	0	0.171913	0.125242	0.21717
MSTRG.28346.1	341	5.25014	5.25014	6.63301	4.29421	3.66805	4.74644	5.16905
MSTRG.28353.1	284	1.30088	1.30088	3.04229	1.52851	2.34743	2.492	1.87678
MSTRG.2837.1	427	0	0	0.416536	0.801145	0	0	1.03341
MSTRG.2838.1	412	0	0	0	0	0.01807	0.102521	0.110362
MSTRG.28400.1	208	0	0	0	0	0	0.529774	0
MSTRG.28415.1	288	0.48415	0.48415	1.18136	3.59991	0.422732	0.954338	1.62803
MSTRG.28431.1	545	0.325187	0.325187	1.56917	0.134362	0	0	0
MSTRG.2848.1	242	0	0	0.210582	0.1808	0	0	0
MSTRG.28526.1	256	2.8873	2.8873	5.72191	1.20678	5.14441	5.18375	4.95372
MSTRG.28562.1	214	0.275707	0.275707	0	0	0	0	0
MSTRG.2861.1	258	0	0	0	0	0.37662	0	0
MSTRG.28618.1	584	0.937378	0.937378	0.725135	0.304319	1.8802	1.77097	1.37428
MSTRG.28621.1	271	0	0	0	0.051566	0	0.129966	0
MSTRG.28663.1	396	0.149743	0.149743	0	0	0.009883	0	0.019461
MSTRG.28722.1	1280	0.393352	0.393352	0.815303	0.132657	0.415398	0.238589	0.401066
MSTRG.28732.1	241	0.092423	0.092423	0.658058	0.103546	0.083582	0.05862	0
MSTRG.28743.2	220	0.168937	0.168937	0.382591	0	0.037065	0.059124	0
MSTRG.28879.1	469	0.581375	0.581375	1.04195	1.08544	0.413027	0.980322	1.00816
MSTRG.28997.1	299	0.06086	0.06086	0	0	0.203852	0	0
MSTRG.29014.1	817	0.008845	0.008845	0.047105	0	0.325755	0.548802	0.128035
MSTRG.29058.1	1202	0.020321	0.020321	0.131456	0.13963	0.067597	0.394979	0.100438
MSTRG.29058.10	835	0.406885	0.406885	0.066837	0.426567	0.175661	0	0.095081
MSTRG.29058.11	1336	0.199907	0.199907	0.088581	0.02547	0.345081	0	0.103232
MSTRG.29058.12	1040	0.143952	0.143952	0.194852	0.199566	0.077972	0.390454	0.15744
MSTRG.29058.5	1102	0.03071	0.03071	0.008131	0.128143	0.06237	0	0.076608
MSTRG.29059.1	626	0	0	0	0.052265	0	0.174938	0
MSTRG.29075.1	329	0.135404	0.135404	0	0	0	0	0
MSTRG.29094.1	234	0.231413	0.231413	0.057608	0	0	0.063373	0
MSTRG.2911.1	314	0	0	0	0	0.349006	0.029256	0
MSTRG.2912.1	489	2.96794	2.96794	5.21472	1.00204	0.773806	1.89051	2.50142
MSTRG.29126.1	316	0	0	0	0.157764	0	0	0
MSTRG.29173.1	529	0	0	0	0.345515	0	0	0
MSTRG.29174.1	679	0.984547	0.984547	1.25437	0.367763	0.397923	0.52388	0.633935
MSTRG.29174.2	410	0.346747	0.346747	0.676853	0.045693	0.172392	0.18001	0.047691
MSTRG.29184.2	442	0	0	0	0	0	0.111989	0
MSTRG.29185.10	1011	0.025255	0.025255	0.245078	0.101221	0.032607	0.078586	0.12262
MSTRG.29259.1	386	0.277495	0.277495	0	0	0	0	0
MSTRG.29296.15	1294	0.069189	0.069189	0.173171	0.611545	0	0.064575	0.06502
MSTRG.29296.2	1092	0	0	0	0.013824	0	0.111918	0
MSTRG.29300.1	1271	0	0	0.720963	0.277925	0.030383	0.1139	0
MSTRG.29300.2	927	0.527496	0.527496	0	0.026836	0	0.206257	0.540965
MSTRG.29300.3	1141	0.058298	0.058298	0	0.274623	0.078757	0.049621	0.181168
MSTRG.29312.1	248	0	0	0	0	0	0.234146	0
MSTRG.29326.1	448	0.020716	0.020716	0.2794	0.516048	0.15702	0.268584	0.512973
MSTRG.29362.1	289	0	0	0.13719	0	0	0	0.101511
MSTRG.29370.1	323	0	0	0	0	0	0	0.183877
MSTRG.29413.1	808	0	0	0.117832	0	0.077502	0.107498	0
MSTRG.29414.3	449	0	0	0	0	0	0.155183	0
MSTRG.29418.1	690	0.219126	0.219126	0.340144	0.294099	0.791152	0.32789	0.24811
MSTRG.29418.2	769	0.399013	0.399013	0.182303	0.316058	0.532409	0.343231	0.651162
MSTRG.2946.2	247	0.287548	0.287548	0	0.042268	0	0	0
MSTRG.29492.1	251	0	0	0.313814	0	0.085325	0	0
MSTRG.29502.1	988	0	0	0	0	0	0	0.193394
MSTRG.2952.1	203	0.458403	0.458403	2.64797	2.34138	2.10568	2.17129	1.96032
MSTRG.29525.1	310	0	0	0.254941	0	0	0	0
MSTRG.29543.1	822	0.515139	0.515139	0.655358	0.467664	0.581761	0.719972	1.36564
MSTRG.2956.1	307	0	0	0	0.16257	0	0	0
MSTRG.29577.1	279	0.041058	0.041058	0.376111	0	0	0	0
MSTRG.29619.1	383	0.141601	0.141601	0.319921	0	0.294737	0.235158	0.146385
MSTRG.29620.1	212	0.001546	0.001546	3.63926	0.002165	2.60356	2.58377	2.8235
MSTRG.29620.2	264	1.03981	1.03981	0.822795	4.38361	0.103591	0.353097	0
MSTRG.29654.12	2404	0.056493	0.056493	0.204214	0.021495	0.000253	0.00122	0.004341
MSTRG.29683.1	700	0.268065	0.268065	0.138767	0.022097	0.177901	0.136481	0.168675
MSTRG.29697.1	282	0	0	0.219704	0	0	0	0
MSTRG.29703.1	425	0	0	0.246035	0.540974	0	0.360089	0.167232
MSTRG.29703.2	429	0	0	0.001245	0	0.144511	0.180353	0.051334
MSTRG.29704.1	1196	0.230479	0.230479	0.154968	0	0.129982	0.052503	0.201902
MSTRG.2976.3	2431	0.671614	0.671614	0.233236	0.666454	0.391681	2.73708	0.606008
MSTRG.29811.1	793	0	0	0.06832	0	0	0	0.243736
MSTRG.29811.3	669	0.356497	0.356497	0	0	0	0	0
MSTRG.29841.1	375	0	0	0	0	0	0.328663	0.041102
MSTRG.29847.1	267	0	0	0	0	0	0.273679	0
MSTRG.29882.1	264	0	0	0	0.249335	0	0	0
MSTRG.29929.1	1844	1.34007	1.34007	2.14855	0.994018	0.898559	0.919066	1.38071
MSTRG.29929.6	1292	0.71806	0.71806	1.21212	0.124342	0.459179	0.263318	0.305823
MSTRG.29929.8	1320	0	0	0	0	0.175358	0	0.055693
MSTRG.29929.9	1242	0	0	0	0.32042	0	0.230102	0
MSTRG.2996.1	337	0.195053	0.195053	0	0	0	0	0
MSTRG.29969.7	202	0.25729	0.25729	0	0	0.156235	0.061088	0.085222
MSTRG.29970.2	303	0	0	0.333057	0	0	0	0
MSTRG.29978.1	229	0.330057	0.330057	0.430761	0	1.0405	0	0
MSTRG.29996.1	1693	0.021752	0.021752	0.050308	0.008865	0.122956	0.399929	0.25188
MSTRG.29996.2	902	0.080591	0.080591	0.099822	0.223286	0	0	0
MSTRG.29996.3	937	0.151789	0.151789	0.074452	0.043662	0.032581	0	0
MSTRG.30014.1	272	0.163779	0.163779	0.145765	0.061163	0.40021	0.102624	0.074233
MSTRG.30055.1	1152	0.429582	0.429582	1.88718	0.933386	1.09407	1.21182	1.69898
MSTRG.3008.1	220	0	0	0	0.302478	0	0	0
MSTRG.30101.1	1023	0.947376	0.947376	8.22141	1.97066	0.638595	1.06361	6.13261
MSTRG.30135.2	232	0	0	0.316228	0	0.093573	0.722747	0
MSTRG.30139.1	398	0.400086	0.400086	0.553611	0.615293	0.155243	0	0
MSTRG.30144.1	1166	0.248903	0.248903	0.689491	0	0.262266	0.497188	0.222912
MSTRG.30144.10	1025	0	0	0.066499	0.237566	0	0	0
MSTRG.30144.11	1117	0.064287	0.064287	0.047113	0	0.134567	0.092798	0.119444
MSTRG.30144.2	1823	0.079507	0.079507	0.096914	0.111695	0.283969	0.229689	0.091896
MSTRG.30144.3	1151	0.131724	0.131724	0.345381	0.129249	0.469098	0	0.107824
MSTRG.30144.4	1560	0	0	0.014521	0.060677	0.07724	0.146503	0
MSTRG.30144.7	1251	0.396741	0.396741	0.180756	0.436885	0.691286	0.592252	0.850599
MSTRG.30144.8	1531	0.129231	0.129231	0.018862	0.208467	0.026458	0	0.173936
MSTRG.30144.9	1566	0.03225	0.03225	0.139384	0	0.011206	0.345988	0.134217
MSTRG.30152.2	402	0	0	0	0.653685	0	0	0
MSTRG.30164.1	345	0	0	0.134152	0	0.449173	1.25868	0.284012
MSTRG.30190.22	567	0.52431	0.52431	0.990366	0.440671	0.841242	0.937959	0.562465
MSTRG.30190.23	253	0.488115	0.488115	0	0	0.49121	0	0
MSTRG.30337.1	383	0	0	0.498039	0	0	0.0725	0
MSTRG.30337.2	398	0	0	0.209955	0.382541	0.037082	0	0.029337
MSTRG.30391.1	338	0	0	0	0.249873	0.01298	0	0
MSTRG.30454.1	208	0	0	0.190615	1.23973	0	0	0
MSTRG.30470.1	247	0.087773	0.087773	0.413067	0	0.282896	0.932091	0.303273
MSTRG.30472.1	519	0.012029	0.012029	0.204275	0.192327	0.443318	0.085509	0.281735
MSTRG.30542.1	489	0.218235	0.218235	2.53315	0.119301	3.56072	1.80773	3.16324
MSTRG.30545.1	213	0	0	0.224858	0	0.03675	0	0
MSTRG.3056.14	1800	0.127766	0.127766	0.060973	0.031522	0.045778	0.06549	0.05687
MSTRG.3056.23	1648	0.172912	0.172912	0.250821	1.97109	0.057373	0.079772	0.17665
MSTRG.3056.25	1878	0.083046	0.083046	0.102104	0.169974	0.05908	0.051024	0.076363
MSTRG.3056.8	2185	0.052687	0.052687	0.066441	0.070549	0.081989	0.115936	0.08956
MSTRG.30571.1	542	0	0	0	0.169903	0	0	0
MSTRG.30578.1	212	0	0	0	0	0.295385	0	0
MSTRG.30595.1	509	0	0	0	0	0	0.14356	0
MSTRG.30660.1	725	0	0	0.766089	0.815562	0.564059	0.346094	0.59181
MSTRG.30667.1	1039	1.30011	1.30011	2.89308	1.78489	1.63158	2.78575	1.44095
MSTRG.30667.2	736	0.519817	0.519817	0.431571	0	2.63282	1.88624	1.88986
MSTRG.30667.3	926	0	0	0	0	0.095887	0.402825	0
MSTRG.30667.4	680	0	0	0	0	0	0	0.312576
MSTRG.3067.1	570	0.080458	0.080458	0.054567	0.123048	0.161589	0.46809	0.332512
MSTRG.3067.2	580	0.070276	0.070276	0.250821	0.016849	0	0	0.007352
MSTRG.30690.1	341	0	0	0	0	0.134517	0.003571	0
MSTRG.30732.1	340	0	0	0	0.307364	0	0	0
MSTRG.30732.2	366	0	0	0	0.155227	0	0	0
MSTRG.30745.1	1411	0.268218	0.268218	0.131143	0.710403	0.213546	0.249611	0.019322
MSTRG.30745.11	457	0	0	0	0.156878	0	0	0
MSTRG.30745.3	1235	0.185514	0.185514	0.017445	0	0.171543	0.043192	0
MSTRG.30745.4	1152	0.048377	0.048377	0.021941	0	0	0.153203	0
MSTRG.30745.5	1293	0	0	0.175032	0	0	0	0.134439
MSTRG.30745.6	1162	0.201728	0.201728	0.048892	0	0	0	0
MSTRG.30745.7	1211	0.20767	0.20767	0.3266	0	0	0	0.378871
MSTRG.30745.8	1002	0.148237	0.148237	1.11016	0	0	0	0
MSTRG.30758.1	1780	0.000779	0.000779	0.218872	0.294997	0.594084	0.672157	0.864263
MSTRG.30758.13	1346	0.19107	0.19107	0.363093	0.626942	0.171876	0.309028	0.287185
MSTRG.30758.14	1537	0.206002	0.206002	0.307162	0.150334	0.234235	0.137816	0.256869
MSTRG.30758.17	1493	0.04233	0.04233	0	0.148981	0	0	0
MSTRG.30758.19	1425	0	0	0	0.120635	0.376527	0	0
MSTRG.30758.2	1861	0.581568	0.581568	1.10138	0.304984	0.578639	1.07337	0.879069
MSTRG.30758.3	1757	0.493312	0.493312	0.63453	0.152754	0.154463	0.096552	0.314945
MSTRG.30758.4	1702	0.000897	0.000897	0.5517	0.156863	0.245881	0.121635	0.266687
MSTRG.30758.5	1675	0.192379	0.192379	0.233948	0.374979	0.309354	0.267794	0.003774
MSTRG.30758.7	1330	0.190026	0.190026	0.42342	0.022944	0.118401	0.003119	0.001517
MSTRG.30758.9	1157	0.004872	0.004872	0.083693	0.132429	0.137209	0.002077	0.001631
MSTRG.30788.1	797	0.055895	0.055895	0.19892	0	0	0	0
MSTRG.30809.1	291	0.673578	0.673578	0.245358	0	0	0.10672	0
MSTRG.30811.8	213	0.168204	0.168204	0.03072	0	0	0.029699	0
MSTRG.30914.2	320	0.106654	0.106654	0.063346	0	0.136751	0.4023	0
MSTRG.30917.1	373	0	0	0.075264	0.285449	0	0	0
MSTRG.30933.5	692	0.042917	0.042917	0.263301	0.048082	0.121954	0.063357	0.580738
MSTRG.30961.10	983	0.59357	0.59357	0	0.486904	0.611058	0.774598	0.153968
MSTRG.30988.2	356	0	0	0.007463	0.463807	0	0	0
MSTRG.31032.1	337	0.277746	0.277746	0	0	0	0	0
MSTRG.31041.1	212	0.317766	0.317766	0	0.254253	0	0	0.254464
MSTRG.31042.1	920	0.246986	0.246986	0.427347	0.126581	0.082894	0.054751	0.479877
MSTRG.31072.1	254	0.47653	0.47653	0.586079	0.532303	1.1004	0.800918	1.12221
MSTRG.31088.1	220	0	0	0.504611	0	0	0	0
MSTRG.3123.1	693	0.058404	0.058404	0.085078	0.033937	0.06702	0.306489	0.233199
MSTRG.3123.2	630	0.010773	0.010773	0.186497	0.135114	0.685478	0	0.016175
MSTRG.3123.3	708	0.065647	0.065647	0	0	0.284655	0	0
MSTRG.31259.2	362	0	0	0.245222	0	0	0	0
MSTRG.31317.1	1352	0	0	0	0.011413	0.165239	0.31553	0.045601
MSTRG.31325.1	425	0.041462	0.041462	0	0.195721	0.205926	0.851575	0
MSTRG.31326.1	231	0.057212	0.057212	0.343273	0	0.082794	0.031633	0.052934
MSTRG.31361.1	227	0.093544	0.093544	0.010713	0	0.420926	0.192928	0.593445
MSTRG.3142.1	829	0.403326	0.403326	0.389115	0.060538	0.30184	0.246336	0.228565
MSTRG.31442.1	402	0.310161	0.310161	0.039319	0.151741	0.136173	0.033567	0
MSTRG.31457.1	458	0.032422	0.032422	0.380667	0	0.468409	0.079773	0.040562
MSTRG.31509.1	244	0.202454	0.202454	0	0	0.027376	0.177689	0.019688
MSTRG.3154.1	203	0	0	0	0	0	0.214057	0
MSTRG.31545.5	1657	0.017643	0.017643	0.188173	0.033792	0.052367	0.004806	0.00443
MSTRG.31545.9	1399	0.58542	0.58542	0.135013	0	0.093124	0.96648	0.667209
MSTRG.31556.1	288	0	0	0.220267	0	0	0	0
MSTRG.31607.1	475	2.12765	2.12765	2.68727	10.3307	4.06971	4.54354	1.39218
MSTRG.31703.2	685	0.374807	0.374807	0.220354	0	0	0.156645	0.118899
MSTRG.31703.3	656	0	0	0.425615	0	0.152519	0	0
MSTRG.31732.1	286	0.555328	0.555328	1.32657	0.474208	0	0.264014	1.04628
MSTRG.31773.1	342	0.11372	0.11372	0	0.314238	0	0.326099	0.052127
MSTRG.31774.1	362	0	0	0.349749	0	0	0	0.073096
MSTRG.31824.2	1750	0.167196	0.167196	0.083262	0.191754	0	0	0
MSTRG.31824.3	843	0.109787	0.109787	0.15496	0.425159	0	0	0
MSTRG.31824.4	1846	0.294298	0.294298	0.458619	0.161702	0	0	0
MSTRG.31825.1	280	0.106067	0.106067	0.179403	0.297077	0	0	0
MSTRG.31871.1	225	0.098995	0.098995	0.176213	0	0	0	0
MSTRG.31886.1	295	0.125506	0.125506	0	0	0	0	0
MSTRG.31898.1	326	0.509351	0.509351	1.36249	0.937083	0.506046	0.580609	1.44834
MSTRG.31898.2	328	0.022888	0.022888	0.043704	0.931369	0.590372	0.608128	0.031484
MSTRG.31900.2	489	2.97359	2.97359	0	0	0	0	0
MSTRG.31902.1	240	0	0	0	0.173295	0	0.028011	0
MSTRG.31954.1	260	0	0	0.273266	0	0	0	0
MSTRG.31955.1	739	0.255387	0.255387	2.15272	0.781059	0	0	0
MSTRG.31955.2	325	0.078676	0.078676	0.383692	0	0	0	0
MSTRG.31955.3	739	0.001306	0.001306	0.772995	0	0	0	0
MSTRG.31962.1	2136	5.89651	5.89651	12.859	9.49193	2.10873	1.52492	117.35
MSTRG.31962.2	1377	9.37889	9.37889	22.7543	0	17.4674	7.9609	3.78148
MSTRG.31995.1	224	0	0	0	0	0	0.130051	0
MSTRG.32068.1	254	0.073731	0.073731	0	0.179193	0	0.106797	0.341759
MSTRG.32068.2	465	0	0	0	0	0	0.193099	0.172077
MSTRG.32144.1	225	0.043118	0.043118	0	0.011349	0.062987	0.287093	0.109219
MSTRG.3215.1	272	0	0	0.174918	0	0	0	0
MSTRG.32200.1	240	0	0	0	0	0.105674	0.182681	0
MSTRG.32203.1	263	0	0	0.180702	0	0	0	0.051182
MSTRG.32249.1	385	0.12908	0.12908	0.858044	0	0.101658	0	0.299324
MSTRG.32249.2	358	0	0	0	0	0	0.176081	0
MSTRG.32259.1	346	0	0	0	0	0	0.186975	0.042023
MSTRG.32279.1	496	0.252678	0.252678	0.680198	0.032567	0.184014	0.151531	0
MSTRG.32291.1	501	0	0	0	0	0.254986	0	0.015382
MSTRG.32292.4	414	0.254409	0.254409	0.985029	0	0	0	0.487714
MSTRG.32457.1	846	0	0	0	0	0.121086	0	0.018219
MSTRG.32457.3	1269	0	0	0	0	0	0.257452	0
MSTRG.32526.1	279	0.023096	0.023096	0	0	0	0.209526	0
MSTRG.3253.1	336	0	0	0.142072	0	0	0	0
MSTRG.32547.1	205	0	0	0.115011	0	0	0.450791	0.409517
MSTRG.32556.1	254	0.508716	0.508716	0	1.25362	0.347213	0.552933	0.333752
MSTRG.32569.1	516	0.028778	0.028778	0.085723	0.449009	0	0.452878	0
MSTRG.32572.1	934	0	0	0.562484	0	0	0	0
MSTRG.3263.1	436	0	0	0.036374	0	0.107721	0.206033	0.211991
MSTRG.32630.2	217	0	0	0	0	0	0.147196	0
MSTRG.3264.1	248	0.153882	0.153882	0.247907	0	0.054078	0	0.229334
MSTRG.32646.1	346	0	0	0.198928	0.672184	0.120954	0.151072	0.974985
MSTRG.3269.1	335	0.299794	0.299794	0	0	0.087546	0.118309	0
MSTRG.32706.1	742	0	0	0.019236	0.229332	0.216827	0	0
MSTRG.32713.1	2000	0.186994	0.186994	0.565435	1.80849	0.64893	0.50895	0.914539
MSTRG.32722.1	339	0	0	0.788637	0.484531	0.708034	0.50904	0.457548
MSTRG.32754.1	4844	0.181061	0.181061	0.240547	0.082258	0.168169	0.097057	0.162642
MSTRG.32754.2	4277	0.859574	0.859574	1.6332	1.06562	1.37135	1.21954	1.23675
MSTRG.32754.4	3769	2.79734	2.79734	6.61658	3.84827	4.81539	3.60367	5.83438
MSTRG.32754.6	982	0	0	0	0	0.909036	0	0
MSTRG.32775.1	416	0.160154	0.160154	0.094672	0.159965	0	0	0
MSTRG.3278.2	458	0	0	0	0	0.376314	0.622395	0.456404
MSTRG.3282.1	226	0	0	0	0	0	0.129331	0
MSTRG.32832.1	277	0	0	0	0.059658	0.762989	1.06909	0.894748
MSTRG.32839.1	717	4.02025	4.02025	8.27309	6.28419	4.62706	2.67066	3.52689
MSTRG.32839.2	587	0.659031	0.659031	0.550498	0.181111	0.178088	0.670263	0.908763
MSTRG.32839.3	882	0.749344	0.749344	0.016169	0.018274	0.742075	0.657865	0.323577
MSTRG.32839.4	818	0.280926	0.280926	2.19871	0.051295	0.087423	1.20708	0.100384
MSTRG.32839.5	731	0	0	0.019416	0.631449	0.189299	0	0.504138
MSTRG.32847.2	424	0	0	0	0	0.069749	0.163584	0
MSTRG.32868.1	545	1.08355	1.08355	0	0.422334	0.672814	0	0
MSTRG.32894.2	538	0.079761	0.079761	0.395659	0	0.062185	0.044107	0.016797
MSTRG.32896.1	367	0.107677	0.107677	0.292192	0.367101	0	0	0
MSTRG.32915.1	205	0.50367	0.50367	0	0	0	0	0
MSTRG.32918.1	249	0	0	0	0	0	0.645619	0
MSTRG.32949.1	232	0	0	0	0.071708	0.138886	0.029694	0.84928
MSTRG.32957.1	438	0	0	0.202887	0.161454	0	0	0.107154
MSTRG.32981.1	521	0	0	0	0	0.204782	0	0
MSTRG.32996.1	255	0.238266	0.238266	0	0.11755	0.406427	0.049265	0.308848
MSTRG.33047.2	502	0	0	0	0.203813	0.069491	0.117181	0
MSTRG.33047.3	610	0	0	0.169319	0.023727	0.168601	0.037049	0
MSTRG.33052.1	567	0	0	0.094353	0	0.013805	0.15508	0.013501
MSTRG.33063.1	321	0.044255	0.044255	1.34228	1.04333	0.718081	0.06551	0.608917
MSTRG.33075.1	374	0	0	0.471818	0	0	0	0.20606
MSTRG.33080.2	204	0	0	0	0.270765	0	0	0
MSTRG.3312.1	216	0.100045	0.100045	0.175357	0.711151	0.070046	0.169825	0.217482
MSTRG.33138.1	630	0.120275	0.120275	0.19786	0.355348	0.098405	0.046395	0.276788
MSTRG.33144.1	345	0.318236	0.318236	0.237658	0.567724	0.241134	0	0.168437
MSTRG.33182.1	204	0	0	0.309928	0	0	0.519281	0.206295
MSTRG.33237.1	948	0.144368	0.144368	0.609168	0.175489	0.247839	0.607428	0.422727
MSTRG.33362.1	789	0.017713	0.017713	0.097424	0	0.09921	0.120213	0
MSTRG.33466.5	340	1.65489	1.65489	0	2.10998	0	1.06937	1.80309
MSTRG.33474.1	519	0.083545	0.083545	0	0	0.136143	0.154341	0
MSTRG.33478.1	357	0.125339	0.125339	0	0	0.072211	0	0
MSTRG.33480.1	515	6.62617	6.62617	2.35271	3.49725	1.59944	2.50852	1.10856
MSTRG.33483.1	1041	0.069325	0.069325	0.197034	0	0.051383	0.091253	0.199637
MSTRG.33486.1	232	0.127798	0.127798	0.302449	0.320536	0.134623	0.09449	0.049495
MSTRG.33565.1	946	0.497958	0.497958	0	0	0.974829	0.154545	0.195885
MSTRG.33565.3	810	0.390418	0.390418	0	0.189172	0.222013	0	0.27065
MSTRG.33626.6	1155	0.018238	0.018238	0.135055	0.137807	0.03337	0.013961	0.065548
MSTRG.33627.1	331	0.259383	0.259383	0	0.014953	0.33293	0.231453	0.145747
MSTRG.33627.3	531	0.081567	0.081567	0.176469	0.383388	0.10756	0.104912	0
MSTRG.33627.4	926	0.059259	0.059259	0.180199	0	0	0	0
MSTRG.33640.1	1150	1.34433	1.34433	2.47189	3.26715	2.64529	0.352186	2.92286
MSTRG.33640.2	1807	0.612209	0.612209	0.972975	0.23599	0.34942	0.80027	0.550293
MSTRG.33640.3	960	0.452824	0.452824	0.554575	0.287709	0.29166	0.876864	0.530332
MSTRG.33640.4	1083	0.448783	0.448783	2.17194	0.283039	0.456405	0.276509	0.682668
MSTRG.3365.1	495	0.136094	0.136094	0.174091	0	0	0.216117	0
MSTRG.33657.1	362	0.122924	0.122924	0	0	0.011532	0.21046	0
MSTRG.33707.1	1420	0.027755	0.027755	0.109912	0.111145	0.00666	0.044505	0
MSTRG.33707.10	385	0.589965	0.589965	0	0.18796	0	0.02991	0
MSTRG.33707.3	836	0	0	0.302314	0.035808	0.003482	0.045878	0.009824
MSTRG.33707.6	366	0	0	0	0.245937	0	0	0
MSTRG.33707.7	765	0	0	0.004836	0	0.102674	0.004315	0.002257
MSTRG.33707.8	364	0	0	0	0	0.241945	0	0
MSTRG.33707.9	988	0.828431	0.828431	0.313474	0	0.138902	0.196597	0.208262
MSTRG.33736.1	405	0	0	0.156634	0	0	0.035965	0
MSTRG.33738.1	490	0	0	0	0.317335	0.031737	0	0.053757
MSTRG.33744.1	287	0	0	0.333025	0.030095	0	0.054735	0.012076
MSTRG.33788.1	558	0.244946	0.244946	2.78192	0.475661	0	0	0.059173
MSTRG.33807.1	1203	0.081139	0.081139	0.201683	0.312997	0.209476	0.091963	0.493105
MSTRG.3381.3	204	0.052025	0.052025	0.295375	0.225261	0.188612	0.172115	0.053396
MSTRG.3381.4	255	0.077431	0.077431	0.248374	0.027516	0.133479	0.23531	0.087769
MSTRG.3381.5	310	0.044252	0.044252	0.242575	0.028105	0.105233	0.160098	0.085856
MSTRG.3383.1	206	0	0	0.134085	0.055454	0	0.017736	0
MSTRG.33877.2	856	0	0	0.354105	0	0	0	0
MSTRG.3389.1	208	0	0	0	0	0.062722	0	0.222307
MSTRG.33895.1	420	0.106538	0.106538	0	0	0.186984	0	0.381906
MSTRG.33934.1	702	0.042306	0.042306	0	0	0.222863	0	0
MSTRG.33936.1	211	0	0	0.367292	0	0	0	0
MSTRG.33943.1	1084	0.701325	0.701325	0.954819	0.672768	1.74087	2.34851	1.09343
MSTRG.33951.1	265	0	0	0.168548	0.188245	0	0.024541	0
MSTRG.33991.1	696	0.145222	0.145222	0.090841	0	0	0	0
MSTRG.33993.1	255	0	0	0	0	0	0	0.239359
MSTRG.33998.1	616	0	0	0	0	0.266176	0.112297	0
MSTRG.34008.1	506	0.642199	0.642199	0.675995	1.02711	0.583784	1.67414	0.213979
MSTRG.34008.2	420	0	0	1.0352	0	0	0.116383	1.37271
MSTRG.34009.1	397	0.707057	0.707057	1.89101	0.138945	1.22036	1.6846	1.41812
MSTRG.34009.3	300	0	0	0.537248	0	0	0.325427	0
MSTRG.34020.1	211	0	0	0	0.630761	0	0	0
MSTRG.34028.1	566	0	0	0	0	1.44282	0.969385	1.1805
MSTRG.34152.1	1650	21.6116	21.6116	12.7131	12.562	12.4765	15.2678	21.406
MSTRG.34152.2	1622	2.82919	2.82919	27.4245	4.41087	10.8036	1.16474	0
MSTRG.34152.3	1589	0	0	0	0.888172	0	0	0
MSTRG.34160.1	1003	3.3453	3.3453	3.06397	0	2.8453	2.05016	1.991
MSTRG.34162.1	283	0.013118	0.013118	0.256288	0.293928	0.085008	0.025821	0.013616
MSTRG.34178.1	243	0	0	0	0.200594	0.344247	0	0
MSTRG.34216.1	221	0.134383	0.134383	0	0	0	0.025598	0
MSTRG.34365.1	395	0	0	0.101528	0	0.275588	0.092497	0
MSTRG.34365.2	284	0	0	0.115489	0	0	0.048886	0.207681
MSTRG.34378.1	523	0.287807	0.287807	0.025834	0.008756	0.260887	0.170023	0.182124
MSTRG.344.1	225	0	0	0	0	0	0.30528	0
MSTRG.34430.3	1284	0	0	0	0	0.67267	0.195715	0.25711
MSTRG.34430.4	1073	0	0	0	0	0.202435	0	0.226829
MSTRG.34457.1	548	0.822064	0.822064	1.18255	0.328701	0.620069	0.616672	0.283028
MSTRG.34519.1	640	0	0	0.075362	0.125586	0	0	0
MSTRG.34519.2	503	0	0	0.326288	0.269842	0	0	0
MSTRG.34519.3	382	0	0	0	0	0.178548	0	0
MSTRG.34564.1	325	0.022845	0.022845	0.209179	0.578261	0.425185	0.161583	0.51172
MSTRG.34572.1	305	0	0	0	0	0	0	0.198772
MSTRG.3459.1	306	0	0	0	0.064334	0.245137	0	0.321865
MSTRG.34603.1	745	0.238189	0.238189	0.7703	1.40566	0.11462	0.628891	0.206889
MSTRG.34603.2	738	0.155218	0.155218	4.22477	0.593253	0	0	0
MSTRG.34603.3	738	0.056318	0.056318	1.2682	0.56491	0	0.004687	0
MSTRG.34649.3	1572	0	0	0.372278	0.043216	0	0.034919	0
MSTRG.34649.4	1519	0.017173	0.017173	0.072673	0.209258	0.06924	0.051992	0.086504
MSTRG.34649.6	1019	0.564038	0.564038	0.128858	0.817088	0.183763	0.258997	0.297885
MSTRG.34666.1	275	0	0	0	0	0	0.318861	0
MSTRG.34711.1	335	0	0	0	0	0	0.130439	0
MSTRG.34732.1	383	0	0	0	0	0.292265	0.123868	0.020549
MSTRG.34732.2	224	0	0	0.0295	0.519142	0.094808	0.090459	0.155773
MSTRG.34809.1	511	0	0	0	0	0	0.151769	0
MSTRG.34810.1	459	0	0	0	0	0.068215	0	0.13432
MSTRG.34822.1	918	1.10716	1.10716	1.05838	0.249333	0.962799	1.12804	0.666612
MSTRG.34822.2	1015	0.394683	0.394683	0.680477	0.046003	0.854097	0.303088	0.38144
MSTRG.34822.3	1401	0.177709	0.177709	0.804108	0.301181	0.097543	0.236056	0.505103
MSTRG.34842.1	209	0	0	0	0	0.520598	0	0
MSTRG.34863.1	266	0.232536	0.232536	0	0	0.143758	0	0.430722
MSTRG.34871.1	286	0.063603	0.063603	0.447557	0.384303	0.11477	0.124541	0.098803
MSTRG.34889.2	326	0.04555	0.04555	0.153155	0	0.085369	0	0.084122
MSTRG.34900.1	593	0.867658	0.867658	2.81913	1.31407	1.04649	1.64509	1.32828
MSTRG.34912.1	942	0.099692	0.099692	0.025009	1.74593	0.148627	0.269532	0.957285
MSTRG.34912.10	989	0.093246	0.093246	0.865941	0.831187	0.098703	0.107226	0.07691
MSTRG.34912.12	775	0.167354	0.167354	0	0	0.187786	0.306597	0
MSTRG.34912.13	682	0	0	0	0	0.442446	0	0
MSTRG.34912.14	695	0.174392	0.174392	0	0	0.260052	0.307783	0
MSTRG.34912.2	961	0	0	0	0	0.122666	0.216795	0.347802
MSTRG.34912.3	1033	0.048991	0.048991	0.028833	0.999413	0.089811	0.056529	0.885808
MSTRG.34912.4	1039	0	0	0	0	0.091755	0.053457	1.39198
MSTRG.34912.5	827	0.134616	0.134616	0	0	0.152943	0.457095	0
MSTRG.34912.8	828	0	0	0.578119	0	0	0	0
MSTRG.34912.9	963	0	0	0.166616	0.181453	0.124297	0	0.02521
MSTRG.34913.2	489	0	0	0.200412	0	0	0	0.33258
MSTRG.34914.10	1077	0.153568	0.153568	0.048409	0.305915	0.082399	0	0.329079
MSTRG.34914.11	1281	0.069273	0.069273	0.105536	0.223064	0.064365	0.276114	0.204284
MSTRG.34914.17	1434	0.318381	0.318381	0.709135	0.138316	0.40501	0.758494	0.080973
MSTRG.34914.2	1189	0.077926	0.077926	0.046538	0.234735	0.041255	0	0.06762
MSTRG.3494.1	367	0.033583	0.033583	0.345056	0.46694	0.25296	0.323214	0.169717
MSTRG.34941.3	294	0	0	0	0.092964	0	0	0.286922
MSTRG.34944.1	672	0.194582	0.194582	0.214561	0.195081	0	0.108376	0.114682
MSTRG.34944.2	352	0.103954	0.103954	0	0.171089	0	0	0
MSTRG.34947.1	795	0.016624	0.016624	0	0.441525	0	0.009191	0
MSTRG.34947.3	461	0.182804	0.182804	0.033255	0.105709	0.000906	0.013737	0
MSTRG.34948.1	519	0.041105	0.041105	0	0.423441	0	0	0
MSTRG.35011.1	236	0	0	0.093632	0	0.110118	0.177314	0
MSTRG.35044.1	285	0	0	0	0	0.299558	0	0
MSTRG.35057.2	610	1.95541	1.95541	1.55632	0	1.88964	3.68494	2.35561
MSTRG.35058.2	437	0	0	0	0.213039	0	0	0
MSTRG.35059.2	1099	0	0	0.205018	0	0	0	0
MSTRG.35062.1	218	0.094909	0.094909	0	0	0.522804	0.065475	0
MSTRG.35085.1	279	0.313841	0.313841	0.974763	0.629278	0.460497	0.802486	0.176415
MSTRG.35105.1	208	0.214173	0.214173	0.159766	0.233815	0.074765	0	0.346057
MSTRG.35105.2	276	0	0	0	0.085797	0.452834	0	0
MSTRG.35113.1	263	0.281554	0.281554	0	0	0	0	0
MSTRG.35142.10	501	0	0	0	0	0	0.179423	0
MSTRG.35142.9	2282	0.288172	0.288172	0.690205	0	2.65154	1.24107	0.857912
MSTRG.3517.6	1966	0	0	0.138441	0.101029	0.013764	0.08042	0
MSTRG.35256.1	381	0	0	0	0	0	0	0.17125
MSTRG.3527.1	481	0	0	0.013738	0	0	0.151411	0
MSTRG.35309.2	996	0	0	0	0	0	0.071574	0.727829
MSTRG.35309.3	879	0.290673	0.290673	0.50338	0	0.297066	0	0
MSTRG.35309.5	1058	0.107276	0.107276	0.337301	0	0.155774	0.341463	0
MSTRG.35313.1	489	0.030367	0.030367	0.129728	0.007711	0	0	0.12608
MSTRG.35320.1	219	0.284556	0.284556	0.061313	0.054919	0	0	0.03519
MSTRG.35329.1	240	0	0	0.230179	0.204488	0.387036	1.17281	1.2793
MSTRG.35343.1	348	0	0	0	0	0.178598	0.052111	0
MSTRG.35348.1	274	0	0	0.258532	0	0	0	0.450022
MSTRG.35350.1	214	0	0	0.155381	0	0.036578	0.324614	0
MSTRG.35354.1	613	0.465862	0.465862	1.35765	1.57181	1.49982	0.80463	1.17339
MSTRG.35368.1	401	0	0	0.039549	0.093761	0.136643	0.036445	0.384114
MSTRG.35373.1	401	0.32576	0.32576	0.689209	0.207435	0.222533	0.182225	0.059652
MSTRG.35385.1	442	0.618647	0.618647	0.038719	0	0.142156	0.142265	0.051768
MSTRG.35385.2	362	0.01946	0.01946	0.013143	0	0.007352	0.606337	0.005814
MSTRG.35385.3	408	0.04866	0.04866	0.172801	0	0.220186	0.025494	0.068149
MSTRG.35405.1	284	0.632952	0.632952	0.027549	0.175736	0	0	0
MSTRG.35455.1	596	0	0	0	0	0	0.158078	0
MSTRG.35506.1	1024	0.46914	0.46914	0.765825	0.510408	0.465182	0.524608	0.634944
MSTRG.35506.2	293	0.378202	0.378202	0	0	0.047359	0	0
MSTRG.35506.3	254	0.325783	0.325783	0.171224	0	0	0.058228	0
MSTRG.35508.3	407	1.18274	1.18274	0	0.442404	0.117366	0.047051	0.126381
MSTRG.35508.4	466	0.378652	0.378652	0	0	0	0	0
MSTRG.35508.6	677	0.455982	0.455982	0	0.335921	0.600622	0.888065	1.46277
MSTRG.35525.27	2277	0	0	0.103691	0	0	0.016889	0.001251
MSTRG.35525.30	1378	0.077844	0.077844	0.182315	0.432195	0.10673	0.101876	0.166458
MSTRG.35525.31	1473	0.330909	0.330909	0.384012	0.221551	0.105098	0.294698	0.222772
MSTRG.35525.34	1339	0.05946	0.05946	0.137788	0.15151	0.063236	0.266693	0.143686
MSTRG.35525.36	662	0.005943	0.005943	0.377596	0.693903	0.242742	0.00742	0.210775
MSTRG.35589.1	515	0.098348	0.098348	0	0	0.741022	0.063635	0.410024
MSTRG.35646.4	1174	0.204588	0.204588	0.5213	0	0.390163	0.076051	0
MSTRG.35649.13	297	0.363608	0.363608	0.089511	0	0	0.231401	0.15999
MSTRG.35649.16	338	0	0	0.180821	0.340045	0	0	0.208271
MSTRG.35649.4	514	0.255789	0.255789	0.441693	0	0.099926	0.206954	0.151953
MSTRG.35656.1	340	0.008963	0.008963	0.016991	1.02874	0	0	0
MSTRG.35731.1	327	1.27302	1.27302	0	0	0	0	0
MSTRG.35731.2	535	0.154352	0.154352	0.877246	0.355462	0.530844	0.187883	0.670405
MSTRG.35731.3	271	0	0	0	0	0	0.348485	0
MSTRG.35772.1	735	0.020203	0.020203	0.179378	0.011317	0	0.010258	0
MSTRG.35796.1	342	0	0	0.060464	0	0.214486	0	0
MSTRG.35834.1	839	1.42869	1.42869	4.2184	1.89504	0.658808	1.22231	1.27246
MSTRG.35834.2	838	1.1126	1.1126	3.17172	0.158381	0	0	0
MSTRG.35834.3	831	0.914713	0.914713	3.61843	0.22451	0	0	0.995961
MSTRG.35834.4	835	0	0	0.617748	0.065324	0	0	3.4e-05
MSTRG.35834.5	832	1e-06	1e-06	0.284154	0.473912	0	0.043246	0.943358
MSTRG.35898.2	581	0	0	0.112724	0.027234	0	0	0
MSTRG.3594.1	272	0	0	0	0	0	0.839436	0.151866
MSTRG.35942.1	349	0.145966	0.145966	0.438184	0.119012	0	0	0.008833
MSTRG.35942.2	406	0.415154	0.415154	1.57654	0	0	0	0.000683
MSTRG.35983.5	1353	0.09817	0.09817	0.383423	0.268327	0	0.131842	0.089657
MSTRG.35983.9	1415	0.114103	0.114103	0.179167	0.167577	0	0.098401	0.177859
MSTRG.35996.2	220	0.198471	0.198471	0.079352	0	0.152505	0.125551	0
MSTRG.36044.1	221	0	0	0.544667	0	0.199766	0	0
MSTRG.36046.1	206	0	0	0.099099	0.205935	0.182836	0.247713	0
MSTRG.36090.1	231	0	0	0.264549	0	0	0	0
MSTRG.36137.1	595	0.085422	0.085422	0	0	0.285292	0.19694	0.051477
MSTRG.362.2	1122	36.4736	36.4736	64.1323	23.1703	4.14194	4.18592	76.0049
MSTRG.362.3	938	1.00766	1.00766	4.79519	1.63754	1.44002	1.98128	9.30392
MSTRG.36201.4	1266	0.159661	0.159661	0.062675	0	0	0.393594	0.399554
MSTRG.36201.6	1347	0.047109	0.047109	0.068479	0	0	0.114711	0.048399
MSTRG.36201.8	846	0	0	0.118892	0	0.411921	0	0
MSTRG.36202.2	1109	0	0	0.198171	0	0	0	0
MSTRG.36230.1	294	0.150514	0.150514	0.187002	0.307074	0	0	0
MSTRG.3627.1	277	0	0	0	0	0.507717	0	0
MSTRG.36275.1	1662	0.153824	0.153824	0.037529	0.357084	0.145685	0	0.052274
MSTRG.36277.1	1389	0.476376	0.476376	0.139627	0.347633	0.145959	0.105733	0.111189
MSTRG.36277.3	1028	0.083593	0.083593	0.254034	0.170873	0	0	0
MSTRG.3628.1	274	0	0	0	0.074276	0.276541	0	0
MSTRG.36292.1	388	0	0	0	0.318863	0.458633	0.726705	0.220275
MSTRG.36311.1	1331	0.31691	0.31691	0.038884	0.279572	0	0	0.419936
MSTRG.36311.2	1104	0.121839	0.121839	0.13275	0.111678	0	0	0.253567
MSTRG.36311.4	1267	0.109168	0.109168	0.222407	0.343237	0.483598	0	0.293846
MSTRG.36311.6	830	0	0	0.512965	0	0	0	0.349244
MSTRG.36312.31	1158	0.264672	0.264672	0.680834	1.13842	0.479525	0.544657	0.237277
MSTRG.36364.1	383	0	0	0	0	0.01308	0.283004	0
MSTRG.36488.4	772	0.035408	0.035408	0.213084	0	0.246438	0.120566	0.012001
MSTRG.36488.5	599	0	0	0	0	0	0.185494	0.196504
MSTRG.36587.1	436	0.831471	0.831471	0.197239	0.239575	0.194496	0.110355	0.61382
MSTRG.36620.14	1126	0.154007	0.154007	0.138324	0.59867	0.110248	0.058342	0.06178
MSTRG.36620.2	2912	0.212371	0.212371	0.23848	0.117276	0.188516	0.077195	0.272356
MSTRG.36620.4	2223	0.229896	0.229896	0.443628	0.242864	0.108456	0.121598	0.136866
MSTRG.36644.2	493	0.038596	0.038596	0.244298	0.661876	0.419657	0.262641	0.19602
MSTRG.36670.1	687	0.050146	0.050146	0.206531	0.030028	0.271406	0.085507	0.025153
MSTRG.36715.1	458	0	0	0.112076	0	0.136387	0	0
MSTRG.36716.2	808	0	0	0	0.050725	0	1.42084	0.005704
MSTRG.36716.5	1208	0.055979	0.055979	1.32374	1.25969	0.105882	0.37776	0.204369
MSTRG.36718.1	728	0.16478	0.16478	1.97698	4.13878	1.4302	1.41912	1.73772
MSTRG.36718.3	543	0.002219	0.002219	1.40011	0	0	0	0
MSTRG.36719.1	223	0.113046	0.113046	0.335912	0.714163	0.136096	0.071546	0.055046
MSTRG.36733.1	251	0.104714	0.104714	0.122998	0.50395	0	0.029501	0
MSTRG.36773.1	267	0.113734	0.113734	0	0.932963	0.535919	1.96064	0.438537
MSTRG.36774.2	770	0	0	0	0	0.14113	0	0.11304
MSTRG.36774.3	311	0.021016	0.021016	0	0	0	0.173399	0
MSTRG.36779.2	219	0	0	0	0.297276	0	0	0
MSTRG.36780.1	934	0.10985	0.10985	0.032108	0.044055	0.219963	0.043357	0.082875
MSTRG.36780.2	1177	0	0	0.061094	0	0.012705	0.067626	0.117863
MSTRG.36780.3	1240	0	0	0.063462	0	0.003153	0.28286	0.077871
MSTRG.36780.4	1089	0	0	0.125655	0	0	0	0.078102
MSTRG.36780.5	839	0	0	0.049066	0	0	0.140528	0
MSTRG.36780.6	1047	0	0	0.19921	0	0	0	0.153725
MSTRG.36804.1	443	0	0	0	0	0	0.174626	0
MSTRG.36844.1	716	0	0	0.251953	0	0.231879	0	0.161415
MSTRG.36844.2	622	0	0	0	0	0.178451	0	1.07609
MSTRG.3688.1	1069	0.287997	0.287997	0.498123	0.335583	0.296757	0.078285	0.140584
MSTRG.3688.2	1145	0.334358	0.334358	0.982081	0.184716	0.879825	0.810962	1.00664
MSTRG.3688.3	1840	0.459775	0.459775	0.84321	0.221003	0.853147	0.391708	0.567495
MSTRG.36882.1	432	0.49302	0.49302	1.5913	0.406922	0.323564	0.595178	0.371655
MSTRG.36928.2	337	0	0	0	0	0.646407	0	0
MSTRG.36928.3	575	0	0	0	0	0.278979	0	0
MSTRG.36957.1	249	0	0	0	0	0	0.205424	0
MSTRG.36967.1	356	0	0	0.089097	0	0	0	0.360364
MSTRG.36987.2	904	0	0	0	0	0	0.661218	0
MSTRG.36997.1	314	0.022069	0.022069	0.068184	0	0	0.231163	0
MSTRG.37032.2	1531	0.047332	0.047332	0.210378	0.025181	0.011231	0.044502	0.328921
MSTRG.37040.2	687	0.501831	0.501831	0	0	0	0	0
MSTRG.37040.3	781	0.264353	0.264353	0	0	0	0	0.049522
MSTRG.37040.4	757	0.231029	0.231029	0	0	0	0	0
MSTRG.37040.5	212	1.07251	1.07251	0	0	0	0	0
MSTRG.37042.1	523	0.744136	0.744136	0.058137	0	0	0	0.011641
MSTRG.37042.4	269	0.917713	0.917713	0.103812	0	0	0	0.022919
MSTRG.37043.1	541	0.617349	0.617349	0.096207	0	0	0	0
MSTRG.37043.2	481	0.578772	0.578772	0	0	0	0	0
MSTRG.37043.3	256	0.428015	0.428015	0.027245	0	0	0	0
MSTRG.37084.2	376	0.011542	0.011542	0.033154	0.019204	0.095558	0.903514	0.24103
MSTRG.37085.2	405	0	0	0.79829	0.257673	0	0	0
MSTRG.37134.2	1507	0.130654	0.130654	0.338747	0	0.331673	0	0.11769
MSTRG.37134.3	370	0.137495	0.137495	0	0	0	0	0.040747
MSTRG.37134.4	1401	0	0	0	0	0	0	0.260753
MSTRG.37151.1	521	0	0	0.471819	0	0	0	0
MSTRG.37172.1	281	0	0	0	0	2.39344	2.70064	4.86295
MSTRG.37176.1	428	0	0	0	0.037315	0.308261	0.556237	0.869337
MSTRG.37203.1	334	0	0	0	0.398475	0	0	0
MSTRG.37223.1	241	0.114194	0.114194	0.197417	0.197427	0	0	0
MSTRG.37231.1	568	0.044618	0.044618	0.182139	0	0.397109	0.457988	0.460646
MSTRG.37231.2	450	0.00781	0.00781	0.060147	0	0.508359	0.174074	0.273028
MSTRG.37244.1	838	0.086237	0.086237	0.206472	0	0.204566	0.094174	0.060519
MSTRG.37245.1	256	0	0	0.174905	0	0	0	0
MSTRG.37282.1	627	0	0	0	0	0.033476	0.833436	0.101179
MSTRG.37283.1	498	0	0	0	0	0.171751	0.835489	0.145027
MSTRG.37315.1	389	0.355583	0.355583	0.469009	0.466729	0.386434	1.08102	0
MSTRG.37315.2	849	0.186745	0.186745	0.102395	0	0.013051	0.578112	0.016741
MSTRG.37315.3	805	0.05562	0.05562	0.464128	0	0.12807	0	0.143103
MSTRG.37315.4	452	0.154802	0.154802	0	0	0	0	0
MSTRG.3732.1	344	0.021583	0.021583	0.184025	0.563115	0.329112	0.570559	0.185945
MSTRG.37339.1	905	0.016353	0.016353	0.122142	0.237565	0	0.048446	0.106502
MSTRG.37377.1	462	0	0	0	0	0.176434	0	0
MSTRG.37422.1	242	0	0	0	0	0	0.326913	0
MSTRG.37446.1	303	0.255575	0.255575	0.383223	0.309264	0.020936	0	0.043917
MSTRG.37514.1	236	0.242036	0.242036	0.303685	1.93127	1.05099	0.729245	1.20149
MSTRG.37524.1	268	0.033758	0.033758	0	0	0	0.163595	0
MSTRG.37556.1	772	2.12084	2.12084	2.95621	1.13926	4.128	2.75851	7.86995
MSTRG.37585.1	221	0	0	0.214566	0	0	0	0
MSTRG.37670.1	537	0	0	0.24975	0.043062	0.250622	0.663955	0.066494
MSTRG.37709.2	329	0	0	0	0	0	0	0.168773
MSTRG.37732.1	274	0	0	0	0	0.17141	0.266687	0.656189
MSTRG.37733.1	293	0	0	0	0	0.166221	0	0.733314
MSTRG.37738.1	274	0.453982	0.453982	0.141262	0.482291	0	0.242048	0
MSTRG.37743.1	424	1.69145	1.69145	0	0	0	0.034468	0
MSTRG.37744.1	683	0.864632	0.864632	0.056904	0	0	0	0
MSTRG.37744.2	876	0.272092	0.272092	0.015642	0.031107	0.052515	0.036366	0.051231
MSTRG.37744.3	859	0.45322	0.45322	0.01253	0.02847	0.016889	0	0.031401
MSTRG.37745.1	334	3.04753	3.04753	0.198412	0.164658	0.07949	0.0967	0.052853
MSTRG.37745.2	416	0.914417	0.914417	0.036872	0.011041	0.029436	0	0.072342
MSTRG.37745.3	709	0.609782	0.609782	0.005918	0	0	0	0
MSTRG.37745.4	1120	1.12732	1.12732	0.053419	0.024876	0.018857	0.000739	0.101463
MSTRG.37745.5	240	0.727189	0.727189	0.011842	0.022065	0	0	0.01477
MSTRG.37745.6	592	0.712003	0.712003	0.031363	0.007595	0.033568	0	0.064489
MSTRG.37745.7	944	1.26683	1.26683	0.032441	0.058149	0	0	0.099912
MSTRG.37745.8	768	1.92327	1.92327	0.042887	0.192979	0.038154	0.035823	0.061049
MSTRG.37746.1	357	1.68126	1.68126	0.170554	0	0.077473	0.938631	0
MSTRG.37746.2	419	0.755246	0.755246	0.028435	0.015882	0.003269	0.14177	0
MSTRG.37746.3	947	0.613499	0.613499	0.033479	0.007027	0	0.091171	0
MSTRG.37746.4	595	0.341917	0.341917	0.01761	0.011184	0	0.112153	0
MSTRG.37746.5	1123	0.655301	0.655301	0.019296	0.005926	0.00122	0.077118	0.006863
MSTRG.37746.6	419	0.407502	0.407502	0	0	0.007628	0.013907	0
MSTRG.37749.1	963	0.154089	0.154089	0.011418	0.041807	0.112579	0.007183	0.208057
MSTRG.37749.2	241	0	0	0.258617	0	0	0.092296	0.111282
MSTRG.37757.1	929	0.687967	0.687967	0.017071	0.026623	0.043331	0	0.006802
MSTRG.37757.2	753	0.202145	0.202145	0	0	0	0	0.044427
MSTRG.37757.3	401	0.142887	0.142887	0	0	0	0	0.054501
MSTRG.37757.4	306	0.142607	0.142607	0	0	0	0	0
MSTRG.37757.5	658	0.143132	0.143132	0	0	0	0	0
MSTRG.37761.1	532	0.467763	0.467763	0.054603	0	0	0	0.024484
MSTRG.37762.1	510	0.345223	0.345223	0.062193	0	0	0.024644	0
MSTRG.37766.1	491	0.469851	0.469851	0	0.022024	0	0	0
MSTRG.37772.1	229	1.83542	1.83542	0.017544	0	0	0	0
MSTRG.37774.1	428	0.178408	0.178408	0.222325	0	0	0	0
MSTRG.37775.2	423	0.340518	0.340518	0	0	0	0	0
MSTRG.37777.1	230	0.168185	0.168185	0.008887	0	0	0	0
MSTRG.37778.1	271	0.773731	0.773731	0	0	0	0	0
MSTRG.37778.2	493	0.233917	0.233917	0.043607	0	0	0.024102	0
MSTRG.37833.1	205	0	0	0	0	0.206804	0	0
MSTRG.37857.1	308	0.024106	0.024106	0	0	0.94051	0	0
MSTRG.37914.1	403	0	0	0.699562	0	0.083517	0.154039	0.082394
MSTRG.3794.1	244	0	0	0.59472	0.764316	0	0.113801	0.398808
MSTRG.38007.2	1628	0.311574	0.311574	0.032368	0.054021	0.116235	0.206543	0.317918
MSTRG.38007.3	774	0.445388	0.445388	0.764133	0.304076	0.446968	0.348305	0.555078
MSTRG.38007.4	2008	0.302133	0.302133	0.634939	0.940816	0.775069	0.44294	0.565532
MSTRG.38007.5	1471	0.628039	0.628039	1.52335	0.764479	0.73426	0.798211	1.54601
MSTRG.38007.6	1005	0.455711	0.455711	1.23651	0.861276	0.3298	1.09508	0.889934
MSTRG.38015.1	776	0.985707	0.985707	0.504492	0	0.060523	0.082049	0
MSTRG.38087.1	273	0	0	0	0	0	0	0.169376
MSTRG.38099.1	216	0	0	0	0.19255	0.208376	0.094723	0
MSTRG.38128.1	454	0.127233	0.127233	0.484393	0	0	0.128762	0.385445
MSTRG.38141.4	643	0.000683	0.000683	0.428863	0.001294	0.080588	0	0.017229
MSTRG.3817.1	809	0.56179	0.56179	1.30964	1.11779	0.655566	0.867955	0.358246
MSTRG.38198.1	336	0	0	0.330085	0	0.092876	0	0
MSTRG.38211.35	348	0.054937	0.054937	0.823904	0.044888	0.135759	0.072013	0.765143
MSTRG.3822.1	1266	0.0624	0.0624	0.889501	0.158566	1.09237	1.2712	1.32027
MSTRG.38307.2	311	0	0	0	0.452259	0	0	0
MSTRG.38320.1	592	0	0	1.52377	0	0	1.71354	0.026036
MSTRG.38330.1	273	0	0	0.967818	0	0.114516	0.302966	0
MSTRG.38340.1	465	0.10003	0.10003	0.097351	0	0	0	0.363731
MSTRG.38381.1	254	0.108349	0.108349	0	0.456953	0	0	0
MSTRG.38404.1	440	0.516877	0.516877	0.999165	2.51674	1.14982	1.64277	2.00624
MSTRG.38489.1	626	0.051277	0.051277	0	0.041259	0.078451	0.388232	0.090075
MSTRG.38489.2	254	0.029523	0.029523	0	0.355705	0.251003	0.040567	0
MSTRG.38489.3	202	0	0	0	0	0.060626	0.062592	0.201822
MSTRG.3852.1	236	0.076476	0.076476	0.995904	0.20282	0.416795	0.348587	0.610356
MSTRG.38578.1	330	0	0	0	0	0	0.132563	0.00109
MSTRG.38654.1	227	0	0	0.735671	0	0.213222	0	0
MSTRG.38655.1	221	0.033372	0.033372	0.689004	0.03262	0.058825	0.016422	0.017436
MSTRG.38655.2	221	0	0	0.212686	0.004768	0.058532	0	0
MSTRG.38703.1	203	0	0	0	0	0	0.165822	0
MSTRG.38704.1	307	0.092041	0.092041	0	0	0	0.205094	0.312784
MSTRG.38710.2	734	0	0	0.046065	0	0.040855	0	0.456508
MSTRG.38715.1	262	0	0	0	0.377175	0	0	0.029415
MSTRG.38810.1	314	0	0	0	0	0.299148	0	0.024543
MSTRG.38819.2	1465	0.398603	0.398603	0.062213	0	0.008318	0	0.102015
MSTRG.38819.3	1297	0.001041	0.001041	0	0	0.219947	0	0
MSTRG.38819.4	1080	0.11307	0.11307	0	0	0	0	0
MSTRG.38819.5	940	0.143467	0.143467	0	0	0	0	0
MSTRG.38819.6	2700	0.025401	0.025401	1.02829	0.003745	0.312074	0.35361	1.09414
MSTRG.38819.7	1395	0.094501	0.094501	0.065442	0.211043	0	0	0
MSTRG.38819.8	1385	0.232804	0.232804	0.136323	0.23315	0	0	0.117971
MSTRG.38819.9	1278	0	0	0.240242	0.150503	0	0	0
MSTRG.38858.1	597	0	0	0.046547	0	0.17029	0.204325	0
MSTRG.38872.4	1220	0.125743	0.125743	0.19378	0.111786	0.069537	0.072481	0.055016
MSTRG.38872.5	938	0.118428	0.118428	0.1402	0	0.088985	0.02368	0.138773
MSTRG.38901.2	557	0.15187	0.15187	0.049283	0	0	0	0
MSTRG.38941.2	480	0.885732	0.885732	0.301213	0	0.255302	0.117983	0.516658
MSTRG.38958.7	380	1.5706	1.5706	5.71199	3.78733	4.70067	5.51763	4.28543
MSTRG.38958.8	327	1.82345	1.82345	6.03134	3.61339	4.17729	0.602967	3.95465
MSTRG.39001.1	225	0	0	1.75309	0.834934	0	0.512882	0.387049
MSTRG.39021.3	657	0.128185	0.128185	0.262889	0.012661	0.071009	0.162086	0.465827
MSTRG.39036.1	614	0.09596	0.09596	0	0	0.015669	0.087276	0.175721
MSTRG.39037.1	218	0	0	0	0	0	0	0.172515
MSTRG.39054.8	1099	0	0	0.084535	0	0.63836	0	0
MSTRG.39075.2	419	0	0	0.174177	0	0	0	0.423
MSTRG.39075.3	617	0.004026	0.004026	0.299333	0	0.095294	0.030634	0.215052
MSTRG.3909.6	951	0	0	0	0	0	0	0.16212
MSTRG.3911.1	561	0.10631	0.10631	1.37503	1.04484	0.105428	0.119294	0.313698
MSTRG.39151.1	859	0.3621	0.3621	1.42031	0.616067	0.629922	0.092893	0.571693
MSTRG.39215.1	1905	0.696658	0.696658	0.648428	0	0	0	0
MSTRG.3925.1	275	0.249109	0.249109	0	0	0	0	0
MSTRG.39260.7	206	0	0	0.281162	0.006461	0.003023	0	0
MSTRG.39265.1	212	0	0	0	0	0	0.206808	0
MSTRG.39278.1	215	0	0	0.087041	0.61851	0	0	0
MSTRG.39299.1	250	0.157927	0.157927	0	0.13176	0	0	0
MSTRG.39305.1	216	0	0	0	0	0.122247	0.199821	0.027116
MSTRG.39372.1	252	0.092317	0.092317	0.183346	0	0.165666	0	0.244655
MSTRG.39413.1	236	0	0	0	0.140986	0	0	0
MSTRG.3950.3	445	0	0	0	0	0	0.104582	0
MSTRG.3955.6	820	0	0	0	0.267659	0	0.084755	0
MSTRG.39582.4	237	66.3095	66.3095	81.6991	131.292	45.909	24.4078	38.9639
MSTRG.3961.1	1326	1.20064	1.20064	0.954542	0.465926	2.07247	1.3602	2.73688
MSTRG.39648.1	243	0	0	0	0.042218	0.160634	0	0.030657
MSTRG.39678.1	924	0.123179	0.123179	0.332909	0.20623	0.217321	0.639625	0.870749
MSTRG.39684.1	410	0	0	0	0	0	0.21185	0
MSTRG.39714.1	343	0	0	0	0	0	0.369977	0.089873
MSTRG.39773.1	903	0.197224	0.197224	0.490572	0.290446	0.130953	0.077091	0.044351
MSTRG.39815.1	581	0	0	0.185615	0	0.052724	0.147402	0
MSTRG.39839.1	277	0	0	0.17176	0	0	0	0
MSTRG.3989.1	265	0	0	0	0.269848	0.145305	0.275639	0.000186
MSTRG.3989.2	447	0	0	0.124177	0.038518	0	0.014893	0.041411
MSTRG.39943.1	239	0.051362	0.051362	0.131828	0.245252	0.164851	0	0
MSTRG.39956.1	335	0	0	0	0	0	0	0.230049
MSTRG.39997.2	662	0	0	0.411336	0	0.139387	0	0.465869
MSTRG.39997.3	657	0	0	0	1.15372	0	0	0
MSTRG.40073.1	220	0.016874	0.016874	0	0	0	0	0.216253
MSTRG.4009.1	375	0	0	0.665099	0.510328	0.571805	0	0.101248
MSTRG.40094.2	311	0.081488	0.081488	0.038076	0	0.127944	0.234959	0
MSTRG.401.1	223	0	0	0	0	0	0.131071	0
MSTRG.40112.1	558	0.341783	0.341783	0.156602	0.655316	0.404197	0.091668	0.230646
MSTRG.40198.1	337	0.066095	0.066095	0.188083	0.04805	0.365138	0.317875	0.377937
MSTRG.40239.1	1912	1.76869	1.76869	1.47005	3.75137	2.75633	0.94393	3.34729
MSTRG.40239.2	1587	0.385373	0.385373	1.23933	0.861772	0.060702	0.193174	1.12232
MSTRG.40239.3	1563	0.048925	0.048925	0.234841	0.175255	0.045329	0.044308	0.41401
MSTRG.40239.4	1533	0	0	0	0	0.482084	0	0.278728
MSTRG.40239.5	1802	0	0	0	0	0.477273	0.315017	0
MSTRG.40239.6	1868	0.248028	0.248028	0.70905	0.351718	0.404996	0.038991	0.317226
MSTRG.4026.1	247	0	0	0.218305	0	0	0	0.017057
MSTRG.40287.1	348	0.213352	0.213352	0	0	0	0	0
MSTRG.40291.1	275	0.079556	0.079556	0	0	0.050097	0	0.168145
MSTRG.40319.1	674	0	0	0	0.16842	0.320076	0.173538	0.338299
MSTRG.40331.1	351	0	0	0	0	0	0.172237	0
MSTRG.404.1	224	0.030794	0.030794	0	0	0	0.130486	0
MSTRG.4041.1	310	0.267767	0.267767	0.085095	0	0	0	0
MSTRG.40444.1	2105	0.049333	0.049333	0.071897	0.083587	0.177756	0.152856	0.185224
MSTRG.40527.1	1558	0.254601	0.254601	1.02357	0.117102	0.178575	0.318076	0.331415
MSTRG.40527.2	585	0.073032	0.073032	0.155566	0	0.014847	0.131763	0
MSTRG.40531.1	337	0.176253	0.176253	0	0	0	0	0
MSTRG.40534.1	676	0.153619	0.153619	0.08636	0.016253	0.025292	0	0
MSTRG.4058.1	1230	0.321451	0.321451	0.580888	0.009497	0.026055	0.724386	0.302165
MSTRG.4058.11	1457	0.318081	0.318081	0.571494	0.245066	0.352662	0.506067	0.303867
MSTRG.4058.12	1057	0.033752	0.033752	0.213711	0	0.111502	0.0033	0
MSTRG.4058.13	810	0.093365	0.093365	0.109607	0.717261	0.020122	0.227094	0
MSTRG.4058.14	1051	0.281031	0.281031	0.491854	0.315319	0.138836	0.276544	0.261064
MSTRG.4058.15	967	0.072479	0.072479	0.133964	0.182134	0.088461	0.110804	0.161022
MSTRG.4058.16	1127	0.190595	0.190595	0.143541	0.25485	0.12614	0.479542	0.235042
MSTRG.4058.2	872	0.000544	0.000544	0.00446	0.000804	0.000708	0.599677	0.351005
MSTRG.4058.3	1203	0.001483	0.001483	0.329167	0.000844	0.034742	0.225487	0.260577
MSTRG.4058.4	1151	0.455215	0.455215	1.30427	0.566994	0.873051	0.416218	0.12951
MSTRG.4058.5	1125	0.002832	0.002832	0.142198	0.001392	0.001438	0.129973	0.18732
MSTRG.4058.6	1057	0.416669	0.416669	0.280957	0.238296	0.293415	0.002193	0.381761
MSTRG.4058.7	947	0.101312	0.101312	0.146218	0.001776	0.003442	0.000745	0
MSTRG.4058.9	1017	0.155028	0.155028	0.213794	0	0.463916	0.250358	0
MSTRG.40596.1	256	0.321961	0.321961	1.12308	0	0.749645	0.896626	0.313985
MSTRG.4073.1	293	0	0	0.162381	0	0	0.026592	0
MSTRG.40767.1	393	0	0	0	0.249756	0.282567	0	0
MSTRG.40773.1	464	0	0	0.014953	0	0	0	0.148818
MSTRG.40821.2	421	0	0	0	0	0	0	0.613602
MSTRG.40830.1	255	0.081914	0.081914	0.062193	0	0	0	0.180728
MSTRG.40842.1	703	0	0	0.0191	0.492069	0.83399	1.17512	1.93802
MSTRG.40843.1	435	0.068045	0.068045	0	0	0	0.235175	0.021732
MSTRG.40869.1	566	26.8377	26.8377	24.416	6.38539	19.5839	31.3858	13.132
MSTRG.40880.1	459	0	0	0	0	0	0.25302	0
MSTRG.40890.2	395	0	0	0.098274	0	0.327622	0.079941	0
MSTRG.40950.1	279	0.15967	0.15967	0	0	0	0	0
MSTRG.41006.1	324	0.068747	0.068747	0.290847	0	0.381721	0	0
MSTRG.41007.1	346	0	0	0.479137	0	0	0.274127	0.105232
MSTRG.41031.1	1317	0.011275	0.011275	0.118482	0	0.049728	0.228002	0.341571
MSTRG.41038.1	231	0	0	0	0	0	0.420087	0
MSTRG.41040.1	671	1.20772	1.20772	0.507605	0.149752	0.709743	1.05372	0.313778
MSTRG.41048.1	374	0.383806	0.383806	0.369765	0.086444	0	0.173107	0
MSTRG.41055.3	1924	0	0	0	0	0.192533	0	0
MSTRG.41060.3	495	0.724031	0.724031	0.753394	0.246269	0.477868	0.662218	0.628333
MSTRG.41060.4	236	0.475066	0.475066	0.234402	0	0.554695	0.213169	0.591498
MSTRG.41074.1	456	0.32501	0.32501	0	0.414266	0.214575	0	0.533681
MSTRG.41095.1	676	0.249832	0.249832	0.980486	0.567833	0.299136	0.277444	0.360859
MSTRG.41164.1	230	0	0	0	0	0	0.267932	0
MSTRG.41186.1	2839	0.105998	0.105998	0.16919	0.303178	0.116215	0.119488	0.240416
MSTRG.41186.2	1764	0	0	0.019351	0	0	0.129036	0
MSTRG.41219.1	309	0	0	0	0	0.202659	0	0
MSTRG.41290.1	371	0.081411	0.081411	0.13596	0	0.320657	0.084649	0
MSTRG.41419.1	509	0.028459	0.028459	0	0	0.224322	0	0
MSTRG.41422.1	529	0	0	0	0	0.334357	0.758164	0.145683
MSTRG.41422.2	222	0	0	0	0.674445	0.058252	0.350882	0
MSTRG.41426.2	1329	0.017059	0.017059	0.176267	0.019146	0	0.046623	0
MSTRG.41426.3	2243	0.020188	0.020188	0.101926	0.056398	0.095889	0.00265	0.067678
MSTRG.41426.4	1591	0.109073	0.109073	0.115588	0	0.05052	0	0.313428
MSTRG.41426.5	1561	0.062921	0.062921	0.52047	0	0.136152	0.022684	0.054454
MSTRG.41426.6	1042	0	0	0	0	0.185864	0	0
MSTRG.41437.1	538	0.471149	0.471149	0.813988	0.334852	0	0	0
MSTRG.41479.1	254	0	0	0	0	0.276538	0	0
MSTRG.41488.1	293	0.147986	0.147986	0.971146	0.140112	0.164584	0.175756	0.046817
MSTRG.41497.1	266	0	0	0.01888	0	0.147137	0	0
MSTRG.41503.2	312	7.56753	7.56753	16.8223	3.57896	8.1582	0.373784	10.5174
MSTRG.41509.1	280	0.016617	0.016617	0	0	0	0.312123	0
MSTRG.41539.1	362	0	0	0	0	0	0	0.425781
MSTRG.41557.1	287	0	0	0	0	0	0	0.182715
MSTRG.41590.1	662	0.199499	0.199499	0.091823	0	0.13336	0	0.127047
MSTRG.41606.1	343	0	0	0.22918	0.092155	0	0	0
MSTRG.41644.2	370	0	0	0.029748	0	0.242716	0	0
MSTRG.41682.11	821	0.617226	0.617226	1.17137	0.309729	1.56818	0.989143	0.592012
MSTRG.41682.12	825	0.227922	0.227922	0.487722	0.358456	0.34352	0.419567	0.554282
MSTRG.41708.1	304	0	0	0	0	0	0.32332	0.152499
MSTRG.4174.1	2075	2.57124	2.57124	4.57704	2.11523	3.40494	5.64096	0
MSTRG.41826.2	235	0	0	0	0	0	0	0.258564
MSTRG.41841.1	542	0.677078	0.677078	0	0.01515	0.158768	0.28429	0
MSTRG.41860.1	416	0	0	0	0	0	0.085719	0.571081
MSTRG.41883.1	325	0	0	0	0	0	0	0.281549
MSTRG.41901.8	1662	0.051022	0.051022	0.111953	0.063136	0.157466	0.068506	0.057347
MSTRG.41901.9	1262	0.088979	0.088979	0.454282	0.459137	0.698074	0.282915	0.49493
MSTRG.41951.2	380	0.00876	0.00876	0	0	0	0.13027	0
MSTRG.41959.1	1603	0.256042	0.256042	0.777724	0.313946	1.09851	1.23933	0.533551
MSTRG.42075.1	248	0	0	0.087396	0.181121	0	0	0
MSTRG.42110.1	225	0.037178	0.037178	0.396186	0.258417	0.102978	0.186199	0.465252
MSTRG.42123.1	343	0.294966	0.294966	0	0	0	0	0
MSTRG.42136.1	391	0	0	0	0	0.040173	0.131194	0
MSTRG.42148.1	366	0.01677	0.01677	0.249558	0	0.167305	0.040978	0.054466
MSTRG.42151.1	283	0	0	0	0.352713	0	0.309847	0
MSTRG.42157.10	2801	0.971238	0.971238	2.42644	1.86897	0	1.47624	2.0191
MSTRG.42157.12	1708	2.16124	2.16124	4.39007	6.2113	3.51408	4.79981	4.34099
MSTRG.42157.4	2444	3.79179	3.79179	4.96067	14.3277	4.83684	3.66636	5.1067
MSTRG.42157.7	1796	0.014685	0.014685	0.165854	0.035628	0.321638	0.01534	0.011638
MSTRG.42157.8	2979	0.401878	0.401878	0.961756	1.76494	0.262451	0.785011	2.01679
MSTRG.4221.2	1074	0.089305	0.089305	0	0.096954	0	0	0.166491
MSTRG.42228.2	289	0	0	0.146718	0	0.137452	0	0
MSTRG.42228.3	239	0	0	0.194895	0.654898	0	0	0
MSTRG.42238.1	1599	0	0	0.068641	0	0.057499	0.335276	0.009639
MSTRG.42265.1	356	0.145991	0.145991	0	0	0.079303	0	0
MSTRG.42280.1	572	0	0	0.083178	0	0.090347	0.178678	0
MSTRG.42288.1	469	0	0	0	0	0	0.137731	0.164101
MSTRG.42304.1	413	0.249826	0.249826	1.03776	1.03886	0.517639	0.393781	1.02856
MSTRG.42312.2	1021	0.141359	0.141359	0.109864	0.297482	0	0.077714	0.16855
MSTRG.4233.1	284	2.31804	2.31804	3.35993	3.44077	0	0	0
MSTRG.4233.2	204	0.505514	0.505514	0	0.473219	0	0	0
MSTRG.42340.7	882	0	0	0	0.526521	0	0	0
MSTRG.42343.1	202	0.04962	0.04962	0.185896	0.417967	0.142345	0.199924	0.025689
MSTRG.42405.2	747	0.037283	0.037283	0	0	0.079472	0	0.344181
MSTRG.4244.2	923	0.009331	0.009331	0.258308	0.240904	0.142029	0.160493	0.219
MSTRG.42453.3	517	1.15912	1.15912	2.63176	3.06243	1.65136	1.84274	3.6048
MSTRG.42466.1	958	0.180579	0.180579	3.79856	0.827232	2.37302	1.80879	2.91158
MSTRG.42466.2	1250	0	0	0.121166	0.119413	0.574472	0	0.100329
MSTRG.42466.3	575	0	0	0	0.497139	0	0	0
MSTRG.42467.1	335	0	0	0	0.866578	0	0	0.029139
MSTRG.42470.1	294	0.193277	0.193277	0.489801	0.527194	0.113422	0.098755	0
MSTRG.4254.1	483	0.037815	0.037815	0.215339	0.229969	0.046864	0.057459	0.065117
MSTRG.4254.2	376	0	0	0.729905	0	1.34518	0.370324	1.639
MSTRG.42573.1	250	0	0	0.178892	0	0	0	0
MSTRG.42623.1	490	0.043499	0.043499	0	0.050927	0	0.16404	0
MSTRG.42634.1	222	0.133778	0.133778	0	0	0	0	0
MSTRG.42640.1	465	0	0	0	0	0	0	0.116345
MSTRG.42652.1	425	0	0	0	0	0.090372	0.132504	0.30887
MSTRG.42660.1	432	0	0	0	0.134528	0	0	0.178394
MSTRG.42675.1	259	0	0	0.18186	0	0	0	0
MSTRG.42696.7	2485	2.19484	2.19484	4.38629	4.50301	0	0	0
MSTRG.42697.1	231	0	0	0	0.216056	0	0	0
MSTRG.42703.1	404	0.147023	0.147023	0	0	0	0	0
MSTRG.42784.2	816	0.178118	0.178118	0.188741	0	0.086822	0	0
MSTRG.42784.3	792	0	0	0	0	0.182951	0	0
MSTRG.42912.6	897	0.303905	0.303905	0.421557	0.835813	0.371227	0	0.07887
MSTRG.42915.1	1058	0.020428	0.020428	0.175023	0.568179	0.22779	0.146743	0.007154
MSTRG.42955.14	867	0.003033	0.003033	0.651015	0	0	0.296564	0
MSTRG.42955.15	913	0.906893	0.906893	0	1.59572	0	0.516576	2.88561
MSTRG.42955.16	441	0	0	0.774561	0.575776	0	0	0.179042
MSTRG.42955.18	624	0	0	0.304275	0.487264	0	0	0.254542
MSTRG.42996.1	1179	3.4027	3.4027	3.92315	5.55743	4.53067	3.68408	3.46869
MSTRG.42996.2	1152	0.539065	0.539065	0.218766	0.738623	0.678779	0.912379	0.966013
MSTRG.42996.3	951	0.698692	0.698692	1.85955	0	0	0	0
MSTRG.4307.1	559	3.50041	3.50041	3.35927	2.16811	3.0717	2.77754	5.71223
MSTRG.4307.2	639	1.03719	1.03719	0.981951	0.787031	3.20416	2.09459	2.06643
MSTRG.4307.3	667	1.1934	1.1934	1.89803	1.33122	1.99312	1.30928	1.82102
MSTRG.43101.1	346	0.057146	0.057146	0.647648	1.60691	0	0	0
MSTRG.43101.2	511	0.102897	0.102897	0.658414	1.2527	0.198526	0	0.444978
MSTRG.43101.3	341	0.681217	0.681217	0.038546	0.314215	0	0	0
MSTRG.43104.13	375	0	0	0	0	0.049596	0	0.172185
MSTRG.43106.1	576	0	0	0.2065	0	0	0.062416	0
MSTRG.43114.1	852	0.156859	0.156859	0.560594	0.117418	0.018375	0.068612	0.126635
MSTRG.43139.1	423	0	0	0.226776	0.967901	0.388773	0.454663	1.31487
MSTRG.43139.2	434	0	0	0	0.485858	0	0	0
MSTRG.43139.3	445	0.872411	0.872411	0.244572	0.24492	1.86917	1.57537	1.26298
MSTRG.43139.4	753	0.366254	0.366254	0.328838	0.53154	0	0.007699	0.456966
MSTRG.43241.1	683	0.002517	0.002517	0.20503	0	0.228739	0.283	0.209169
MSTRG.43241.2	462	0.030574	0.030574	0	0	0.321061	0.271331	0
MSTRG.43241.3	587	0.086456	0.086456	0.006008	0	0.182003	0.165305	0.183459
MSTRG.43241.4	287	0	0	0	0	0.152988	0	0
MSTRG.43241.5	431	0.0236	0.0236	0.030454	0	0.19209	0.137351	0.145073
MSTRG.43241.6	351	0.097256	0.097256	0.179233	0	0	0	0.018314
MSTRG.43241.8	679	0.0041	0.0041	0.016379	0.034465	0.106956	0.077724	0.197694
MSTRG.43251.1	339	0.216972	0.216972	0	0	0	0	0
MSTRG.43274.2	204	0	0	0.063197	0	0.252965	0	0.176652
MSTRG.43293.5	913	0.127373	0.127373	0.20597	0.200195	0	0.193834	0.134253
MSTRG.43293.8	363	0.166365	0.166365	0	0	0	0	0
MSTRG.43304.2	632	0	0	0	0	0.052359	0.094843	0.187962
MSTRG.43315.1	244	0	0	0.252837	0.403181	0.38807	0.678814	0.378172
MSTRG.43322.1	379	0.121198	0.121198	0.522921	0.752073	0.886864	1.27982	0.252414
MSTRG.43361.1	220	0	0	0.179497	0	0	0	0
MSTRG.43373.1	1462	2.68964	2.68964	3.34759	1.19447	1.40021	2.71662	2.45663
MSTRG.43373.2	577	0.356551	0.356551	0.178524	0	1.02305	1.33294	0
MSTRG.43426.1	730	0.042239	0.042239	0	0	0.409757	0.349326	0.162706
MSTRG.43434.1	224	0	0	0.128389	0	0.372748	0.047366	0
MSTRG.43477.1	277	0.023974	0.023974	0	0	0	0.245685	0
MSTRG.43503.1	235	0.187881	0.187881	0	0	0	0	0
MSTRG.43525.1	517	0	0	0.201333	0	0	0.127865	0
MSTRG.43537.1	239	0	0	0.431317	0	0	0.069301	0
MSTRG.43566.1	218	0	0	0.179022	0.652734	0	0	0
MSTRG.43598.1	426	0.026957	0.026957	0	0	0.122989	0.034306	0.257611
MSTRG.43623.2	769	1.52028	1.52028	0.631347	0	0	4.4192	0
MSTRG.43623.4	802	0.202205	0.202205	0.415139	0.743877	0.23317	0.010177	0.187829
MSTRG.43623.5	768	0	0	0.820624	0	0	0	0
MSTRG.43629.1	300	0	0	0	0	0	0.242762	0
MSTRG.43646.1	753	0.043498	0.043498	0.126368	0.086901	0.880467	0.416634	0.203736
MSTRG.43646.2	464	0	0	0	0	0.168057	0	0
MSTRG.43646.3	595	0.044114	0.044114	0	0	0	0.342148	0
MSTRG.43660.2	413	0.222663	0.222663	0	0	0	0	0
MSTRG.4368.1	224	0	0	0	0	1.21178	0.89905	1.2029
MSTRG.43696.1	1995	0.036894	0.036894	0.834951	0.134175	0.096895	0.17638	0.132114
MSTRG.43696.2	1230	0	0	0.639533	0	0.293539	0.204233	0.448139
MSTRG.43696.3	1588	0	0	0.071301	0	0	0.318176	0
MSTRG.43696.5	595	0.020939	0.020939	0.91764	0.260678	0.028943	0.443504	0.441101
MSTRG.43699.1	514	0	0	0	0	0.585373	0	0.192353
MSTRG.43700.1	269	0.220808	0.220808	0	0	0	0	0
MSTRG.4376.2	779	0.003601	0.003601	0.102609	0.182085	0	0	0
MSTRG.43781.2	228	0.001345	0.001345	0.003042	0	0	0	0.194694
MSTRG.43842.1	820	0.032088	0.032088	0.070786	0.111591	0.083872	0.333281	0.008365
MSTRG.43848.2	602	0.034233	0.034233	0.173777	0.005159	0.027876	0.077251	0.080479
MSTRG.43874.1	342	0.173676	0.173676	0	0	0	0	0
MSTRG.4390.1	399	0	0	0	0.436408	0	0	0.061239
MSTRG.43958.4	332	0.084842	0.084842	0.663098	0.520449	0.380602	0.401314	0.230402
MSTRG.43964.1	359	0	0	0	0.02317	0	0.407088	0
MSTRG.44003.11	1219	0.042268	0.042268	0.197746	0	0	0	0
MSTRG.44003.12	1318	0.025361	0.025361	0.082214	1.5e-05	0.03271	0.319863	0.014453
MSTRG.44003.13	1137	0	0	0.22821	0	0.06161	0.10498	0
MSTRG.44003.14	1144	0.399112	0.399112	0.352649	0.249762	0.181682	0	0.128908
MSTRG.44003.16	1242	0.585308	0.585308	0	0	0	0	0
MSTRG.44003.3	1411	0.001105	0.001105	0.008091	0.335914	0.003276	0.005946	0.005828
MSTRG.44003.5	1667	0.079027	0.079027	0.424739	0.116899	0.264809	0.27853	0.231618
MSTRG.44003.6	1208	0	0	0	0	0.123389	0	0
MSTRG.44003.9	1191	0.103246	0.103246	0	0	0	0.126625	0.047997
MSTRG.44014.1	413	0.172583	0.172583	0.142848	0	0.075813	0.102148	0.111214
MSTRG.44027.1	248	0.029339	0.029339	0.139088	0.221818	0.061022	0	0.149782
MSTRG.4405.1	311	0	0	0.012564	0.350914	0	0.239658	0
MSTRG.44072.1	912	0.31673	0.31673	0.1775	0.266934	0.081508	0	0
MSTRG.44072.11	1080	0.122003	0.122003	0.195462	7e-05	0.313163	0.085678	0.080892
MSTRG.44072.15	2467	0.051897	0.051897	0.057534	0.100642	0.136856	0.134252	0.625976
MSTRG.44072.18	995	0.16329	0.16329	0	0	0	0.053794	0.114504
MSTRG.44072.2	1143	0.15049	0.15049	0.006297	0	0	0	0.401059
MSTRG.44072.3	812	0.008991	0.008991	0	0	0	0.286168	0
MSTRG.44072.4	990	0.266621	0.266621	0.507796	1.32612	0.347561	0.673056	0.94785
MSTRG.44072.6	941	0.857117	0.857117	0.009111	0.315885	0.841405	0.084774	0.533344
MSTRG.44072.7	844	0	0	0.074224	0.122122	0.280134	0	0
MSTRG.44072.9	802	0.048534	0.048534	0.987551	0.946198	0	0.650324	0.338292
MSTRG.44087.1	1124	0.14661	0.14661	0.442412	0.362996	0.168412	0.204521	0.077057
MSTRG.44087.2	2352	0.548554	0.548554	0.936062	0.948601	0.528931	0.968034	0.824729
MSTRG.44087.3	2074	0.307765	0.307765	0.53994	0	0	0.283813	0.49408
MSTRG.44087.4	2279	0	0	0	0	0	0	0.387387
MSTRG.44087.5	1623	0	0	0.281296	0	0.490433	0	0
MSTRG.44112.1	225	0	0	0	0	0.413535	0	0
MSTRG.44115.1	647	0.045902	0.045902	0.423669	0.295806	1.19057	0.021082	0.021452
MSTRG.44117.1	1090	0.337629	0.337629	0.244193	0.78094	0.945021	0.892376	2.49351
MSTRG.44118.1	298	0.004485	0.004485	0.2548	0.023261	0.090846	0	0
MSTRG.44214.1	517	0	0	0	0	0	0.028268	0.371469
MSTRG.44299.8	480	0.274826	0.274826	1.03261	0.641456	0.585686	0.932984	0.751302
MSTRG.44309.3	877	0	0	0.255352	0.090285	0.610721	0	0
MSTRG.44309.4	930	0.246408	0.246408	0.603476	0.466566	0.38939	0.114259	0.271916
MSTRG.44309.5	416	0.094165	0.094165	0.449798	0.171958	0.068294	0.030679	0.201741
MSTRG.44309.6	808	0.532839	0.532839	0	0.451766	0.112627	0.327211	0
MSTRG.44309.7	983	0.031495	0.031495	1.92988	0.566883	1.1331	0.166404	0.098062
MSTRG.44309.8	673	0	0	0	0	0	1.74025	0
MSTRG.44309.9	751	0	0	0	0	0	1.84611	0
MSTRG.44310.1	259	0	0	0	0	0.151114	0	0
MSTRG.4444.1	366	0.656589	0.656589	1.7786	0.708634	0.502741	0.317578	0.258993
MSTRG.44440.1	269	0	0	0.32642	0	0	0	0
MSTRG.44459.1	259	0.170471	0.170471	0.120628	0	0.93872	0.648904	0.35151
MSTRG.4446.1	660	0.230315	0.230315	0.587912	0	0.046334	0.064215	0.135216
MSTRG.44475.1	622	0.058974	0.058974	0.037937	0	0.060527	0.230338	0.180069
MSTRG.4448.1	597	0.538891	0.538891	0.382119	0.221767	1.06861	0.702245	0.561932
[truncated: 2,463 more rows]
