# Supplementary material for: Genome-Wide Analysis of Coding and Long Non-Coding RNAs Involved in Cuticular Wax Biosynthesis in Cabbage (Brassica oleracea L. var. capitata)
Source: Int J Mol Sci. 2019 Jun 10;20(11):2820. doi: 10.3390/ijms20112820 (PMC6600401; doi:10.3390/ijms20112820)
Supplement: Supplementary file 1 [file ijms-20-02820-s001.zip › ijms-505007 supplementary/Supplementary Files/Table S8. Significantly differentially expressed lncRNA in nwgl vs. wild-type samples..xlsx]

## Sheet: Sheet1
Table S8.Significantly differentially expressed lncRNA in nwgl vs. wild-type samples
LncRNA ID	FDR	log2 fold change	Regulation
MSTRG.42696.7	1.42e-12	#NAME?	down
MSTRG.71296.1	4.14e-09	#NAME?	down
MSTRG.84276.1	4.14e-09	Inf	up
MSTRG.81531.2	1.11e-08	Inf	up
MSTRG.81399.22	3.74e-08	Inf	up
MSTRG.84276.6	3.99e-08	Inf	up
MSTRG.79435.1	4.23e-08	Inf	up
MSTRG.52331.1	4.89e-08	Inf	up
MSTRG.79315.2	5.84e-08	Inf	up
MSTRG.67492.6	6.25e-08	Inf	up
MSTRG.56032.1	6.71e-08	#NAME?	down
MSTRG.86147.2	5.04e-07	Inf	up
MSTRG.78339.1	8.15e-07	Inf	up
MSTRG.86575.1	9.15e-07	#NAME?	down
MSTRG.5278.11	5.34e-06	Inf	up
MSTRG.57462.1	5.34e-06	#NAME?	down
MSTRG.85996.2	5.86e-06	7.13832	up
MSTRG.7109.1	1.8e-05	#NAME?	down
MSTRG.4233.1	2.18e-05	#NAME?	down
MSTRG.37172.1	2.41e-05	Inf	up
MSTRG.83647.8	2.83e-05	Inf	up
MSTRG.64296.1	5.34e-05	6.71916	up
MSTRG.31955.1	0.000111743	#NAME?	down
MSTRG.78518.1	0.000184875	Inf	up
MSTRG.34028.1	0.000257946	Inf	up
MSTRG.79413.4	0.000257946	Inf	up
MSTRG.66579.3	0.000282263	-6.61208	down
MSTRG.85996.1	0.000385179	Inf	up
MSTRG.83647.4	0.000389283	Inf	up
MSTRG.31824.4	0.000416337	#NAME?	down
MSTRG.80871.2	0.000416337	-4.60647	down
MSTRG.81399.23	0.00061355	Inf	up
MSTRG.5278.1	0.000649872	Inf	up
MSTRG.13352.1	0.00082678	Inf	up
MSTRG.35834.2	0.000873979	#NAME?	down
MSTRG.79413.2	0.00115906	Inf	up
MSTRG.79437.1	0.00120726	Inf	up
MSTRG.11550.10	0.00131958	Inf	up
MSTRG.20145.1	0.00203726	6.0798	up
MSTRG.34430.3	0.00203726	Inf	up
MSTRG.82841.1	0.0027942	#NAME?	down
MSTRG.81399.19	0.00382343	8.1156	up
MSTRG.81809.7	0.00517653	#NAME?	down
MSTRG.82736.2	0.00532121	Inf	up
MSTRG.81713.17	0.00560662	3.93441	up
MSTRG.2111.1	0.00561796	-4.38147	down
MSTRG.17244.1	0.00574418	Inf	up
MSTRG.83385.4	0.00596247	Inf	up
MSTRG.1852.1	0.00613405	-5.08207	down
MSTRG.82085.5	0.00613405	Inf	up
MSTRG.73820.3	0.00616576	Inf	up
MSTRG.63944.1	0.00651398	6.18807	up
MSTRG.64296.2	0.00711997	Inf	up
MSTRG.85996.3	0.00723633	Inf	up
MSTRG.84276.2	0.00739403	Inf	up
MSTRG.15398.1	0.00862136	3.98822	up
MSTRG.24648.2	0.00917408	#NAME?	down
MSTRG.73820.4	0.00948847	Inf	up
MSTRG.60301.1	0.00978997	#NAME?	down
MSTRG.79413.3	0.00978997	Inf	up
MSTRG.79413.5	0.00978997	Inf	up
MSTRG.79055.1	0.0105496	-4.11642	down
MSTRG.81809.5	0.0105496	#NAME?	down
MSTRG.41437.1	0.0107434	#NAME?	down
MSTRG.65060.17	0.0113056	#NAME?	down
MSTRG.83911.14	0.0117966	Inf	up
MSTRG.83634.8	0.0122917	#NAME?	down
MSTRG.22347.2	0.012903	9.16655	up
MSTRG.24730.2	0.012903	Inf	up
MSTRG.31824.2	0.0131541	#NAME?	down
MSTRG.34603.3	0.0131798	-7.29206	down
MSTRG.82076.6	0.0132879	Inf	up
MSTRG.16553.2	0.013643	#NAME?	down
MSTRG.13352.2	0.0137011	6.78331	up
MSTRG.72680.4	0.0137011	#NAME?	down
MSTRG.79413.1	0.0137011	Inf	up
MSTRG.81399.7	0.0137011	5.92595	up
MSTRG.84152.1	0.0137011	3.53365	up
MSTRG.72750.2	0.0142	#NAME?	down
MSTRG.79275.1	0.0142	#NAME?	down
MSTRG.15679.1	0.0142278	#NAME?	down
MSTRG.5278.3	0.0143966	8.20442	up
MSTRG.47267.1	0.0147284	Inf	up
MSTRG.28431.1	0.0150893	#NAME?	down
MSTRG.11550.5	0.0158228	5.29088	up
MSTRG.49823.1	0.0158228	Inf	up
MSTRG.26591.1	0.0158825	#NAME?	down
MSTRG.16044.1	0.0165588	Inf	up
MSTRG.85996.4	0.0165588	Inf	up
MSTRG.49742.1	0.0169105	#NAME?	down
MSTRG.56081.4	0.0169105	Inf	up
MSTRG.81713.9	0.0177384	Inf	up
MSTRG.83634.9	0.0177384	#NAME?	down
MSTRG.17989.1	0.0178127	3.3917	up
MSTRG.22397.1	0.0178127	Inf	up
MSTRG.56258.9	0.0181903	-5.3876	down
MSTRG.81713.24	0.0181903	4.5827	up
MSTRG.4368.1	0.0191875	Inf	up
MSTRG.82076.5	0.0198537	Inf	up
MSTRG.58820.1	0.022228	5.33534	up
MSTRG.64884.1	0.0229429	Inf	up
MSTRG.12596.3	0.0265584	-6.55155	down
MSTRG.3278.2	0.0265584	Inf	up
MSTRG.41422.1	0.0265584	Inf	up
MSTRG.5114.2	0.0265584	#NAME?	down
MSTRG.81399.16	0.0265584	Inf	up
MSTRG.83634.13	0.0265584	-4.18252	down
MSTRG.83647.9	0.0268589	Inf	up
MSTRG.85996.5	0.0273282	Inf	up
MSTRG.34912.2	0.027691	Inf	up
MSTRG.22003.1	0.0300303	4.68652	up
MSTRG.59880.4	0.0300303	7.25876	up
MSTRG.6596.2	0.0300303	#NAME?	down
MSTRG.81399.6	0.0309304	6.74334	up
MSTRG.1896.1	0.0311819	-3.27638	down
MSTRG.82076.4	0.0311819	Inf	up
MSTRG.31824.3	0.0315086	#NAME?	down
MSTRG.5278.2	0.0324555	Inf	up
MSTRG.16064.2	0.0332099	3.91865	up
MSTRG.15660.1	0.0332917	#NAME?	down
MSTRG.14550.1	0.0352915	Inf	up
MSTRG.5176.1	0.0352915	#NAME?	down
MSTRG.6244.5	0.0352915	#NAME?	down
MSTRG.71533.1	0.0352915	4.77197	up
MSTRG.74022.1	0.0352915	4.08413	up
MSTRG.86432.1	0.0352915	3.22759	up
MSTRG.21778.6	0.0357828	5.95333	up
MSTRG.6666.5	0.0364318	Inf	up
MSTRG.83634.10	0.0371081	#NAME?	down
MSTRG.63786.1	0.0379718	-4.62522	down
MSTRG.38819.7	0.0394263	#NAME?	down
MSTRG.47429.1	0.0394263	#NAME?	down
MSTRG.14102.3	0.0405914	7.07711	up
MSTRG.85727.9	0.0405914	Inf	up
MSTRG.85996.6	0.0412713	Inf	up
MSTRG.81713.23	0.041685	4.22598	up
MSTRG.36277.3	0.0422983	#NAME?	down
MSTRG.6244.7	0.0436301	#NAME?	down
MSTRG.76018.3	0.0453608	Inf	up
MSTRG.49534.1	0.04542	Inf	up
MSTRG.72772.1	0.0466845	4.09607	up
MSTRG.85475.2	0.0466845	Inf	up
MSTRG.48667.1	0.0471212	#NAME?	down
MSTRG.5278.7	0.0471212	Inf	up
MSTRG.79974.1	0.0471212	#NAME?	down
MSTRG.81399.5	0.0471212	Inf	up
MSTRG.81713.18	0.0471212	3.23141	up
MSTRG.6741.1	0.0482821	Inf	up
#NAME? indicates the expression level of lncRNA in nwgl is 0. Inf represents the expression level of lncRNA in the wild-type is 0.
